# Supplementary material for: Current practice in the management of new-onset atrial fibrillation in critically ill patients: a UK-wide survey
Source: PeerJ. 2017 Sep 8;5:e3716. doi: 10.7717/peerj.3716 (PMC5592903; doi:10.7717/peerj.3716)
Supplement: Data S1 [file peerj-05-3716-s001.csv]

StartDate	EndDate	Status	IPAddress	Progress	Duration (in seconds)	Finished	RecordedDate	ResponseId	RecipientLastName	RecipientFirstName	RecipientEmail	ExternalReference	LocationLatitude	LocationLongitude	DistributionChannel	Q1	Q2	Q3	Q4	Q4_4_TEXT	Q5	Q6	Q7	Q1	Q2	Q3	Q3_6_TEXT	Q4	Q5	Q6	Q7	Q7_7_TEXT	Q8	Q9	Q10	Q11	Q12	Q13	Q13_7_TEXT	Q14
Start Date	End Date	Response Type	IP Address	Progress	Duration (in seconds)	Finished	Recorded Date	Response ID	Recipient Last Name	Recipient First Name	Recipient Email	External Data Reference	Location Latitude	Location Longitude	Distribution Channel	Which of the following answers most accurately describes your hospital?	How many patients are admitted to your Intensive Care Unit per year? (Please include level 2 admissions):	How many staffed Intensive Care beds (level 2 and level 3) does your Department have?	Please state the case mix of your ICU/HDU: - Selected Choice	Please state the case mix of your ICU/HDU: - Specialist ICU (please name specialty): - Text	Please state your level of training:	How many years of experience do you have in Critical Care?	Please state your complimentary specialty:	At which heart rate would you intervene in patients with fast AF and stable blood pressure?	Which is your primary treatment goal in new onset fast atrial fibrillation in critically ill patients without a known cardiac history, in whom blood pressure remains stable?	Which is the most commonly used anti-arrhythmic drug for new onset fast atrial fibrillation in your ICU? - Selected Choice	Which is the most commonly used anti-arrhythmic drug for new onset fast atrial fibrillation in your ICU? - Other anti-arrhythmics (e. g. Verapamil, sotalol): please specify: - Text	In a patient with chest sepsis (no cardiac history, blood pressure 100/60 mmHg, receiving 15 ml/min (0.25 mcg/kg/min) noradrenaline), who develops fast new onset AF with a heart rate of 140-160 bpm, your primary treatment strategy consists of:	In critically ill patients with new onset fast AF, which Serum Potassium level would you aim for?	In critically ill patients with new onset fast AF, which Serum Magnesium level would you aim for?	Which of the following represent the main reason(s) for your choice of anti-arrhythmics? Please tick all that apply. - Selected Choice	Which of the following represent the main reason(s) for your choice of anti-arrhythmics? Please tick all that apply. - Other, please specify: - Text	When would you normally anti-coagulate critically ill patients with new-onset atrial fibrillation, if no contra-indications for anti-coagulation are known?	Please tick all answers that reflect your views on stroke risk assessment in critically ill patients with new-onset atrial fibrillation?	In critically ill patients with new-onset fast atrial fibrillation which of the following do you consider appropriate for anticoagulation provided that no contra-indications are known? Please tick all answers that reflect your views.	In critically ill patients with new-onset fast atrial fibrillation: (Please tick all that apply)	Would you consider taking part in a clinical trial investigating treatment of new onset fast AF in the critically ill?	In the setting of a research study on general ICU patients, which anti-arrhythmic treatment would you primarily want to study as treatment for critically ill patients with new-onset fast AF? - Selected Choice	In the setting of a research study on general ICU patients, which anti-arrhythmic treatment would you primarily want to study as treatment for critically ill patients with new-onset fast AF? - Other anti-arrhythmics (e. g. verapamil, sotalol): Please specify: - Text	In the setting of a research study investigating the effectiveness of anti-arrhythmics in critically ill patients with new-onset fast AF, would you accept a placebo arm, i. e. do you think it is acceptable to not treat new onset fast AF with anti-arrythmics as long as blood pressure and, if measured, cardiac output are maintained?
{"ImportId":"startDate"}	{"ImportId":"endDate"}	{"ImportId":"status"}	{"ImportId":"ipAddress"}	{"ImportId":"progress"}	{"ImportId":"duration"}	{"ImportId":"finished"}	{"ImportId":"recordedDate"}	{"ImportId":"_recordId"}	{"ImportId":"recipientLastName"}	{"ImportId":"recipientFirstName"}	{"ImportId":"recipientEmail"}	{"ImportId":"externalDataReference"}	{"ImportId":"locationLatitude"}	{"ImportId":"locationLongitude"}	{"ImportId":"distributionChannel"}	{"ImportId":"QID5"}	{"ImportId":"QID6"}	{"ImportId":"QID7_TEXT"}	{"ImportId":"QID8"}	{"ImportId":"QID8_4_TEXT"}	{"ImportId":"QID9"}	{"ImportId":"QID10"}	{"ImportId":"QID11"}	{"ImportId":"QID13"}	{"ImportId":"QID14"}	{"ImportId":"QID15"}	{"ImportId":"QID15_6_TEXT"}	{"ImportId":"QID16"}	{"ImportId":"QID17"}	{"ImportId":"QID18"}	{"ImportId":"QID19"}	{"ImportId":"QID19_7_TEXT"}	{"ImportId":"QID20"}	{"ImportId":"QID21"}	{"ImportId":"QID22"}	{"ImportId":"QID23"}	{"ImportId":"QID24"}	{"ImportId":"QID25"}	{"ImportId":"QID25_7_TEXT"}	{"ImportId":"QID26"}
31/10/2016 15:39	31/10/2016 15:43	IP Address	89.197.125.47	100	215	TRUE	31/10/2016 15:43	R_2YwZZH19t6SKOAl					51.51420593	-0.093093872	anonymous	Teaching Hospital	500-1000	3	Predominantly medical		Trainee	1-3 years	Anaesthesia	120-139/beats per min	Rate control	Flecainide		Supplement electrolytes to a high normal level and DC cardioversion	>4 mmol/l	1.0-1.2 mmol/l	Cost		New onset AF within 72 hours	I regularly calculate a risk score (e. g. CHAD2, CHA2DS2-VASc) to assess the need for anti-coagulation	Subcutaneous Low Molecular Weight heparin in therapeutic dose,Use of novel oral anti-coagulants (NOACs)	I regularly perform or request transoesophageal echocardiography	No	ß-blocker		Yes
31/10/2016 15:57	31/10/2016 16:01	IP Address	185.58.164.44	100	257	TRUE	31/10/2016 16:01	R_2pKT2acCPJ9abuF					55.83329773	-4.25	anonymous	District General Hospital	&lt;500	4	Mixed ICU		Consultant	More than 10 years	Anaesthesia	Independent of their heart rate I treat all patients who have developed new onset fast AF, even if the blood pressure remains stable	Rhythm control	Amiodarone		Supplement electrolytes to a high normal level and anti-arrhythmics	>4.5 mmol/l	1.0-1.2 mmol/l	ICU drug policy		New onset AF within 24 hours	I do not use stroke risk scores routinely in critically ill patients with new onset AF to assess the need for anticoagulation	Subcutaneous Low Molecular Weight heparin in therapeutic dose	I regularly perform or request transthoracic echocardiography	Yes	Amiodarone,DC cardioversion,ß-blocker,Digoxin		No
31/10/2016 15:57	31/10/2016 16:02	IP Address	185.58.164.44	100	269	TRUE	31/10/2016 16:02	R_8wPDGRgBPcOPG6x					55.83329773	-4.25	anonymous	Teaching Hospital	1000-2000	20	Mixed ICU		Consultant	More than 10 years	Anaesthesia	120-139/beats per min	Rate control	Amiodarone		Supplement electrolytes to a high normal level and anti-arrhythmics	>4.5 mmol/l	I do not aim for a specific serum magnesium level	Availability from hospital pharmacy,Pharmacokinetic advantages,Pharmacodynamic properties,Adverse effect profile		New onset AF within 72 hours	I regularly calculate a risk score (e. g. CHAD2, CHA2DS2-VASc) to assess the need for anti-coagulation,Modified risk scores should be developed for critically ill patients with new-onset atrial fibrillation	Intravenous High Molecular Weight heparin in therapeutic dose,Subcutaneous Low Molecular Weight heparin in therapeutic dose	I regularly perform or request transthoracic echocardiography	Yes	Amiodarone		No
31/10/2016 15:59	31/10/2016 16:02	IP Address	62.252.201.238	100	165	TRUE	31/10/2016 16:02	R_23TZPRuxXxILuJG					51.43330383	-1	anonymous	District General Hospital	1000-2000	17	Mixed ICU		Consultant	5-10 years	Anaesthesia	140-159/beats per min	Rate control	Amiodarone		Supplement electrolytes to a high normal level and anti-arrhythmics	>4.5 mmol/l	>1.2 mmol/l	ICU drug policy,Pharmacokinetic advantages,Pharmacodynamic properties,Adverse effect profile		I do not regularly anti-coagulate critically ill patients with new-onset fast AF	I do not use stroke risk scores routinely in critically ill patients with new onset AF to assess the need for anticoagulation	I do not regularly anti-coagulate critically ill patients with new onset fast AF	I do not routinely perform Echocardiography to guide treatment	Yes	Amiodarone,ß-blocker		Yes
31/10/2016 15:59	31/10/2016 16:02	IP Address	212.250.5.220	100	199	TRUE	31/10/2016 16:02	R_3GfUnQrQSYsWvBr					51.75	-1.25	anonymous	Tertiary Referral Centre or University Hospital	1000-2000	22	Mixed ICU		Trainee	1-3 years	Anaesthesia	140-159/beats per min	Rate control	Amiodarone		Supplement electrolytes (magnesium and/or potassium) to a high normal level	>4.5 mmol/l	1.0-1.2 mmol/l	Pharmacokinetic advantages,Adverse effect profile		New onset AF within 72 hours	I regularly calculate a risk score (e. g. CHAD2, CHA2DS2-VASc) to assess the need for anti-coagulation	Subcutaneous Low Molecular Weight heparin in therapeutic dose	I only regularly perform Echocardiography in patients with cardiac history	Yes	Amiodarone,ß-blocker		Yes
31/10/2016 15:58	31/10/2016 16:03	IP Address	82.132.215.164	100	256	TRUE	31/10/2016 16:03	R_3szwv3hGGFD5rW2					51.49639893	-0.122406006	anonymous	District General Hospital	500-1000	16	Predominantly medical		Consultant	More than 10 years	Anaesthesia	140-159/beats per min	Rate control	Amiodarone		Supplement electrolytes to a high normal level and anti-arrhythmics	>4.5 mmol/l	1.0-1.2 mmol/l	ICU drug policy		I do not regularly anti-coagulate critically ill patients with new-onset fast AF	Modified risk scores should be developed for critically ill patients with new-onset atrial fibrillation	I do not regularly anti-coagulate critically ill patients with new onset fast AF	I only regularly perform Echocardiography in patients with cardiac history	Yes	Amiodarone,ß-blocker,Digoxin		Yes
31/10/2016 15:58	31/10/2016 16:03	IP Address	212.250.5.222	100	288	TRUE	31/10/2016 16:03	R_6s5Y6GiM0F9LiBr					51.75	-1.25	anonymous	Tertiary Referral Centre or University Hospital	>2000	25	Mixed ICU		Consultant	More than 10 years	Anaesthesia	120-139/beats per min	Rate control	Amiodarone		Supplement electrolytes to a high normal level and anti-arrhythmics	>4.5 mmol/l	1.0-1.2 mmol/l	Pharmacokinetic advantages,Pharmacodynamic properties,Adverse effect profile		I do not regularly anti-coagulate critically ill patients with new-onset fast AF	I do not use stroke risk scores routinely in critically ill patients with new onset AF to assess the need for anticoagulation,Stroke risk scores inaccurately reflect the risk of embolic events in critically ill patients with new-onset atrial fibrillation due to prothrombotic changes associated with critical illness,Stroke risk scores favour anti-coagulation despite a higher risk of bleeding in cr…	Subcutaneous Low Molecular Weight heparin in therapeutic dose	I regularly perform or request transthoracic echocardiography	Yes	Amiodarone,ß-blocker,Digoxin		Yes
31/10/2016 16:01	31/10/2016 16:04	IP Address	81.132.236.22	100	159	TRUE	31/10/2016 16:04	R_3p2YrZef5Vnoedp					53.45509338	-2.26449585	anonymous	District General Hospital	I do not know	14	Mixed ICU		Trainee	1-3 years	Anaesthesia	120-139/beats per min	Rate control	Amiodarone		Supplement electrolytes (magnesium and/or potassium) to a high normal level	>4.5 mmol/l	1.0-1.2 mmol/l	Pharmacodynamic properties,Adverse effect profile		Before DC cardioversion	I do not use stroke risk scores routinely in critically ill patients with new onset AF to assess the need for anticoagulation	Intravenous High Molecular Weight heparin in therapeutic dose,Subcutaneous Low Molecular Weight heparin in therapeutic dose	I regularly perform or request transthoracic echocardiography	Yes	Amiodarone,ß-blocker		Yes
31/10/2016 15:59	31/10/2016 16:04	IP Address	185.58.164.44	100	296	TRUE	31/10/2016 16:04	R_5c1kHMvdxBsqWqd					55.83329773	-4.25	anonymous	Tertiary Referral Centre or University Hospital	I do not know	60	Mixed ICU		Trainee	3-5 years	Anaesthesia	Independent of their heart rate I treat all patients who have developed new onset fast AF, even if the blood pressure remains stable	Rhythm control	Amiodarone		Supplement electrolytes to a high normal level and anti-arrhythmics	>4.5 mmol/l	I do not aim for a specific serum magnesium level	Pharmacokinetic advantages,Pharmacodynamic properties		I do not regularly anti-coagulate critically ill patients with new-onset fast AF	Stroke risk scores inaccurately reflect the risk of embolic events in critically ill patients with new-onset atrial fibrillation due to prothrombotic changes associated with critical illness	I do not regularly anti-coagulate critically ill patients with new onset fast AF	I do not routinely perform Echocardiography to guide treatment	Yes	Amiodarone,Other anti-arrhythmics (e. g. verapamil, sotalol): Please specify:	Magnesium	No
31/10/2016 15:57	31/10/2016 16:04	IP Address	193.61.118.252	100	419	TRUE	31/10/2016 16:04	R_a4eolKU0aNbSLSx					51.47439575	-0.215194702	anonymous	Tertiary Referral Centre or University Hospital	1000-2000	33	Specialist ICU (please name specialty):	Cardiothoracic	Consultant	More than 10 years	Anaesthesia	Independent of their heart rate I treat all patients who have developed new onset fast AF, even if the blood pressure remains stable	Rhythm control	Amiodarone		Supplement electrolytes to a high normal level and anti-arrhythmics	>4.5 mmol/l	>1.2 mmol/l	Pharmacodynamic properties		New onset AF within 48 hours	I do not use stroke risk scores routinely in critically ill patients with new onset AF to assess the need for anticoagulation	Intravenous High Molecular Weight heparin in therapeutic dose	I do not routinely perform Echocardiography to guide treatment	Yes	Amiodarone,DC cardioversion		No
31/10/2016 16:00	31/10/2016 16:04	IP Address	109.176.101.162	100	240	TRUE	31/10/2016 16:04	R_8Aq8Bgmv3ZeQbD7					51.02110291	-3.104705811	anonymous	District General Hospital	1000-2000	12	Mixed ICU		Consultant	More than 10 years	Anaesthesia	120-139/beats per min	Rate control	Amiodarone		Supplement electrolytes to a high normal level and anti-arrhythmics	>4.5 mmol/l	1.0-1.2 mmol/l	Availability from hospital pharmacy,ICU drug policy,Cost,Pharmacokinetic advantages		I do not regularly anti-coagulate critically ill patients with new-onset fast AF	I do not use stroke risk scores routinely in critically ill patients with new onset AF to assess the need for anticoagulation,Stroke risk scores inaccurately reflect the risk of embolic events in critically ill patients with new-onset atrial fibrillation due to prothrombotic changes associated with critical illness,Modified risk scores should be developed for critically ill patients with new-onse…	I do not regularly anti-coagulate critically ill patients with new onset fast AF	I do not routinely perform Echocardiography to guide treatment	Yes	Amiodarone		No
31/10/2016 15:59	31/10/2016 16:04	IP Address	62.25.77.200	100	335	TRUE	31/10/2016 16:04	R_2A0W7SZsp5NXEic					51.6000061	-0.216705322	anonymous	District General Hospital	1000-2000	16	Mixed ICU		Consultant	1-3 years	Anaesthesia	140-159/beats per min	Rate control	Amiodarone		DC cardioversion when anti-arrhythmics and electrolyte replacement fail to achieve rate and/or rhythm control	>4.5 mmol/l	1.0-1.2 mmol/l	Adverse effect profile		New onset AF within 48 hours	Modified risk scores should be developed for critically ill patients with new-onset atrial fibrillation	Intravenous High Molecular Weight heparin in therapeutic dose,Subcutaneous Low Molecular Weight heparin in therapeutic dose	I regularly perform or request transthoracic echocardiography	Yes	Amiodarone,ß-blocker,Flecainide		Yes
31/10/2016 16:01	31/10/2016 16:05	IP Address	94.118.247.132	100	239	TRUE	31/10/2016 16:05	R_3eailcpbdh0wgfs					53.80000305	-1.583297729	anonymous	District General Hospital	&lt;500	12	Mixed ICU		Consultant	More than 10 years	Anaesthesia	120-139/beats per min	Rhythm control	Other anti-arrhythmics (e. g. Verapamil, sotalol): please specify:	Cardioversion	DC cardioversion when anti-arrhythmics and electrolyte replacement fail to achieve rate and/or rhythm control	>4.5 mmol/l	1.0-1.2 mmol/l	Pharmacodynamic properties		New onset AF within 48 hours	I regularly calculate a risk score (e. g. CHAD2, CHA2DS2-VASc) to assess the need for anti-coagulation	Subcutaneous Low Molecular Weight heparin in therapeutic dose	I do not routinely perform Echocardiography to guide treatment	Yes	Amiodarone,ß-blocker		No
31/10/2016 16:00	31/10/2016 16:05	IP Address	2.29.169.117	100	329	TRUE	31/10/2016 16:05	R_2YYEdp1YNYl6ejd					52.41670227	-1.783294678	anonymous	District General Hospital	500-1000	19	Mixed ICU		Consultant	5-10 years	Anaesthesia	120-139/beats per min	Rate control	Amiodarone		Supplement electrolytes to a high normal level and anti-arrhythmics	>4.5 mmol/l	>1.2 mmol/l	ICU drug policy,Adverse effect profile		I do not regularly anti-coagulate critically ill patients with new-onset fast AF	I do not use stroke risk scores routinely in critically ill patients with new onset AF to assess the need for anticoagulation,Stroke risk scores inaccurately reflect the risk of embolic events in critically ill patients with new-onset atrial fibrillation due to prothrombotic changes associated with critical illness,Stroke risk scores favour anti-coagulation despite a higher risk of bleeding in cr…	I do not regularly anti-coagulate critically ill patients with new onset fast AF	I only regularly perform Echocardiography in patients with cardiac history	Yes	Amiodarone,ß-blocker,Diltiazem		Yes
31/10/2016 16:03	31/10/2016 16:07	IP Address	86.188.255.34	100	210	TRUE	31/10/2016 16:07	R_VJuZsrfr6AQtBbX					52.93330383	-1.5	anonymous	District General Hospital	1000-2000	15	Mixed ICU		Consultant	More than 10 years	Anaesthesia	140-159/beats per min	Rhythm control	Amiodarone		Supplement electrolytes (magnesium and/or potassium) to a high normal level	>4.5 mmol/l	1.0-1.2 mmol/l	Pharmacodynamic properties		Before DC cardioversion	I do not use stroke risk scores routinely in critically ill patients with new onset AF to assess the need for anticoagulation	I do not regularly anti-coagulate critically ill patients with new onset fast AF	I regularly perform or request transthoracic echocardiography	Yes	Amiodarone		Yes
31/10/2016 16:03	31/10/2016 16:07	IP Address	2.25.115.14	100	253	TRUE	31/10/2016 16:07	R_3oHrsQqKtyoP9zf					57.14370728	-2.098098755	anonymous	Tertiary Referral Centre or University Hospital	500-1000	12	Mixed ICU		Trainee	5-10 years	Anaesthesia	Independent of their heart rate I treat all patients who have developed new onset fast AF, even if the blood pressure remains stable	Rhythm control	Amiodarone		Supplement electrolytes (magnesium and/or potassium) to a high normal level	>4.5 mmol/l	I do not aim for a specific serum magnesium level	Availability from hospital pharmacy,Other, please specify:	Unit familiarity	I do not regularly anti-coagulate critically ill patients with new-onset fast AF	I do not use stroke risk scores routinely in critically ill patients with new onset AF to assess the need for anticoagulation	I do not regularly anti-coagulate critically ill patients with new onset fast AF	I regularly perform or request transthoracic echocardiography,I regularly perform or request transoesophageal echocardiography	Yes	Amiodarone,DC cardioversion,ß-blocker,Flecainide,Diltiazem,Digoxin		No
31/10/2016 16:03	31/10/2016 16:08	IP Address	88.150.155.151	100	356	TRUE	31/10/2016 16:08	R_10I8dmjAw3kTm39					51.49639893	-0.122406006	anonymous	Tertiary Referral Centre or University Hospital	500-1000	11	Predominantly surgical		Consultant	5-10 years	Anaesthesia	Independent of their heart rate I treat all patients who have developed new onset fast AF, even if the blood pressure remains stable	Rhythm control	ß-blocker		Supplement electrolytes (magnesium and/or potassium) to a high normal level	>4.5 mmol/l	>1.2 mmol/l	Adverse effect profile		New onset AF within 72 hours	I do not use stroke risk scores routinely in critically ill patients with new onset AF to assess the need for anticoagulation	Subcutaneous Low Molecular Weight heparin in therapeutic dose	I only regularly perform Echocardiography in patients with cardiac history	No	Amiodarone		Yes
31/10/2016 16:03	31/10/2016 16:09	IP Address	130.88.242.136	100	362	TRUE	31/10/2016 16:09	R_26fmjcEecz9PcdI					53.5	-2.216705322	anonymous	Tertiary Referral Centre or University Hospital	&lt;500	19	Mixed ICU		Consultant	5-10 years	Intensive Care Medicine only	120-139/beats per min	Rhythm control	ß-blocker		Supplement electrolytes to a high normal level and anti-arrhythmics	>4.5 mmol/l	I do not aim for a specific serum magnesium level	Pharmacodynamic properties		I do not regularly anti-coagulate critically ill patients with new-onset fast AF	I do not use stroke risk scores routinely in critically ill patients with new onset AF to assess the need for anticoagulation	Subcutaneous Low Molecular Weight heparin in therapeutic dose	I do not routinely perform Echocardiography to guide treatment	Yes	Amiodarone,ß-blocker		Yes
31/10/2016 16:05	31/10/2016 16:09	IP Address	185.69.144.94	100	242	TRUE	31/10/2016 16:09	R_2xzQFCdWxKufMHN					51.49639893	-0.122406006	anonymous	Tertiary Referral Centre or University Hospital	1000-2000	50	Mixed ICU		Trainee	3-5 years	Intensive Care Medicine only	120-139/beats per min	Rhythm control	Amiodarone		Supplement electrolytes (magnesium and/or potassium) to a high normal level	>4.5 mmol/l	>1.2 mmol/l	ICU drug policy		New onset AF within 72 hours	Stroke risk scores inaccurately reflect the risk of embolic events in critically ill patients with new-onset atrial fibrillation due to prothrombotic changes associated with critical illness,Stroke risk scores favour anti-coagulation despite a higher risk of bleeding in critical illness,Modified risk scores should be developed for critically ill patients with new-onset atrial fibrillation	Intravenous High Molecular Weight heparin in therapeutic dose,Subcutaneous Low Molecular Weight heparin in therapeutic dose	I regularly perform or request transthoracic echocardiography	Yes	ß-blocker		Yes
31/10/2016 16:05	31/10/2016 16:12	IP Address	85.115.54.202	100	452	TRUE	31/10/2016 16:12	R_2S0pQOvbOcleomm					51.49639893	-0.122406006	anonymous	Tertiary Referral Centre or University Hospital	1000-2000	50	Specialist ICU (please name specialty):	cardiothoraic	Consultant	More than 10 years	Anaesthesia	Independent of their heart rate I treat all patients who have developed new onset fast AF, even if the blood pressure remains stable	Rhythm control	Amiodarone		DC cardioversion when anti-arrhythmics and electrolyte replacement fail to achieve rate and/or rhythm control	>4.5 mmol/l	>1.2 mmol/l	Pharmacodynamic properties		New onset AF within 48 hours	Stroke risk scores inaccurately reflect the risk of embolic events in critically ill patients with new-onset atrial fibrillation due to prothrombotic changes associated with critical illness,Stroke risk scores favour anti-coagulation despite a higher risk of bleeding in critical illness,Modified risk scores should be developed for critically ill patients with new-onset atrial fibrillation	Intravenous High Molecular Weight heparin in therapeutic dose,Subcutaneous Low Molecular Weight heparin in therapeutic dose	I regularly perform or request transthoracic echocardiography,I regularly perform or request transoesophageal echocardiography	Yes	Amiodarone,DC cardioversion		Yes
31/10/2016 15:58	31/10/2016 16:13	IP Address	82.40.249.66	100	871	TRUE	31/10/2016 16:13	R_1gcskEtCfTVm97g					51.46670532	-0.350006104	anonymous	District General Hospital	I do not know	12	Mixed ICU		Consultant	5-10 years	Anaesthesia	Independent of their heart rate I treat all patients who have developed new onset fast AF, even if the blood pressure remains stable	Rate control	Amiodarone		Supplement electrolytes (magnesium and/or potassium) to a high normal level	>4.5 mmol/l	1.0-1.2 mmol/l	Availability from hospital pharmacy,ICU drug policy,Cost,Pharmacokinetic advantages,Pharmacodynamic properties,Adverse effect profile		I do not regularly anti-coagulate critically ill patients with new-onset fast AF	I do not use stroke risk scores routinely in critically ill patients with new onset AF to assess the need for anticoagulation	I do not regularly anti-coagulate critically ill patients with new onset fast AF	I regularly perform or request transthoracic echocardiography	Yes	Amiodarone,DC cardioversion,ß-blocker,Digoxin		Yes
31/10/2016 16:10	31/10/2016 16:14	IP Address	86.1.14.92	100	240	TRUE	31/10/2016 16:14	R_WDrBBRGSLyr3EQ1					53.44999695	-2.316696167	anonymous	Tertiary Referral Centre or University Hospital	1000-2000	18	Specialist ICU (please name specialty):	Neuro	Trainee	3-5 years	Acute medicine	Independent of their heart rate I treat all patients who have developed new onset fast AF, even if the blood pressure remains stable	I have no primary treatment goal in these patients	ß-blocker		DC cardioversion when anti-arrhythmics and electrolyte replacement fail to achieve rate and/or rhythm control	>4.5 mmol/l	1.0-1.2 mmol/l	Availability from hospital pharmacy,ICU drug policy,Pharmacokinetic advantages,Pharmacodynamic properties,Adverse effect profile		New onset AF within 24 hours	Stroke risk scores inaccurately reflect the risk of embolic events in critically ill patients with new-onset atrial fibrillation due to prothrombotic changes associated with critical illness	Subcutaneous Low Molecular Weight heparin in therapeutic dose,I do not regularly anti-coagulate critically ill patients with new onset fast AF	I regularly perform or request transthoracic echocardiography	Yes	Amiodarone,DC cardioversion,ß-blocker,Digoxin		Yes
31/10/2016 16:06	31/10/2016 16:15	IP Address	82.132.232.19	100	516	TRUE	31/10/2016 16:15	R_6SaxqIrzFHAanQd					51.51420593	-0.093093872	anonymous	District General Hospital	500-1000	9	Mixed ICU		Consultant	More than 10 years	Anaesthesia	100-119/beats per min	Rate control	Amiodarone		Supplement electrolytes to a high normal level and anti-arrhythmics	>5 mmol/l	>1.2 mmol/l	Adverse effect profile		I do not regularly anti-coagulate critically ill patients with new-onset fast AF	I do not use stroke risk scores routinely in critically ill patients with new onset AF to assess the need for anticoagulation,Stroke risk scores inaccurately reflect the risk of embolic events in critically ill patients with new-onset atrial fibrillation due to prothrombotic changes associated with critical illness,Modified risk scores should be developed for critically ill patients with new-onse…	Intravenous High Molecular Weight heparin in therapeutic dose,Subcutaneous Low Molecular Weight heparin in therapeutic dose	I regularly perform or request transthoracic echocardiography	Yes	Amiodarone		No
31/10/2016 16:13	31/10/2016 16:18	IP Address	86.177.95.149	100	273	TRUE	31/10/2016 16:18	R_6EwxoFsQNSrOypr					53.77760315	-2.707504272	anonymous	Tertiary Referral Centre or University Hospital	>2000	32 + 8	Specialist ICU (please name specialty):	Neuro general	Consultant	More than 10 years	Anaesthesia	Independent of their heart rate I treat all patients who have developed new onset fast AF, even if the blood pressure remains stable	Rate control	Amiodarone		Supplement electrolytes to a high normal level and DC cardioversion	>4.5 mmol/l	I do not aim for a specific serum magnesium level	ICU drug policy,Cost		I do not regularly anti-coagulate critically ill patients with new-onset fast AF	Modified risk scores should be developed for critically ill patients with new-onset atrial fibrillation	I do not regularly anti-coagulate critically ill patients with new onset fast AF	I regularly perform or request transthoracic echocardiography	Yes	Amiodarone,DC cardioversion,ß-blocker		Yes
31/10/2016 16:12	31/10/2016 16:18	IP Address	82.35.173.204	100	365	TRUE	31/10/2016 16:18	R_1CIzgio6Rba14gt					51.39920044	-0.255599976	anonymous	District General Hospital	&lt;500	11	Mixed ICU		Consultant	More than 10 years	Anaesthesia	100-119/beats per min	Rhythm control	Amiodarone		Supplement electrolytes to a high normal level and anti-arrhythmics	>4.5 mmol/l	>1.2 mmol/l	ICU drug policy,Other, please specify:	appears to work	New onset AF within 48 hours	Stroke risk scores inaccurately reflect the risk of embolic events in critically ill patients with new-onset atrial fibrillation due to prothrombotic changes associated with critical illness,Stroke risk scores favour anti-coagulation despite a higher risk of bleeding in critical illness,Modified risk scores should be developed for critically ill patients with new-onset atrial fibrillation	Intravenous High Molecular Weight heparin in therapeutic dose,Subcutaneous Low Molecular Weight heparin in therapeutic dose	I regularly perform or request transthoracic echocardiography	Yes	Amiodarone		No
31/10/2016 16:09	31/10/2016 16:19	IP Address	62.254.7.163	100	561	TRUE	31/10/2016 16:19	R_1jOfO98BsEQtfqR					52.96670532	-1.166702271	anonymous	Tertiary Referral Centre or University Hospital	>2000	49	Mixed ICU		Consultant	More than 10 years	Anaesthesia	140-159/beats per min	Rate control	Amiodarone		Supplement electrolytes to a high normal level and anti-arrhythmics	>4.5 mmol/l	1.0-1.2 mmol/l	Adverse effect profile,Other, please specify:	efficacy	I do not regularly anti-coagulate critically ill patients with new-onset fast AF	I do not use stroke risk scores routinely in critically ill patients with new onset AF to assess the need for anticoagulation	I do not regularly anti-coagulate critically ill patients with new onset fast AF	I do not routinely perform Echocardiography to guide treatment	Yes	Amiodarone,ß-blocker		Yes
31/10/2016 16:15	31/10/2016 16:20	IP Address	82.132.238.78	100	290	TRUE	31/10/2016 16:20	R_3oOfnaBALqWCb7a					51.49639893	-0.122406006	anonymous	District General Hospital	500-1000	18	Mixed ICU		Consultant	More than 10 years	Anaesthesia	Independent of their heart rate I treat all patients who have developed new onset fast AF, even if the blood pressure remains stable	Rhythm control	Amiodarone		Supplement electrolytes to a high normal level and anti-arrhythmics	>4.5 mmol/l	1.0-1.2 mmol/l	ICU drug policy		I do not regularly anti-coagulate critically ill patients with new-onset fast AF	I do not use stroke risk scores routinely in critically ill patients with new onset AF to assess the need for anticoagulation	I do not regularly anti-coagulate critically ill patients with new onset fast AF	I regularly perform or request transthoracic echocardiography	Yes	Amiodarone		Yes
31/10/2016 16:10	31/10/2016 16:20	IP Address	81.154.205.60	100	616	TRUE	31/10/2016 16:20	R_1dhvUTPe4bTPp3N					50.86669922	-0.016693115	anonymous	Tertiary Referral Centre or University Hospital	1000-2000	60	Specialist ICU (please name specialty):	neuro cardiac haemoncology	Consultant	More than 10 years	Anaesthesia	120-139/beats per min	Rhythm control	Amiodarone		DC cardioversion when anti-arrhythmics and electrolyte replacement fail to achieve rate and/or rhythm control	>4.5 mmol/l	>1.2 mmol/l	Other, please specify:	You asked what was the commonest agent, not what I would choose!	I do not regularly anti-coagulate critically ill patients with new-onset fast AF	I do not use stroke risk scores routinely in critically ill patients with new onset AF to assess the need for anticoagulation	I do not regularly anti-coagulate critically ill patients with new onset fast AF	I do not routinely perform Echocardiography to guide treatment	Yes	ß-blocker		Yes
31/10/2016 16:16	31/10/2016 16:21	IP Address	82.18.31.169	100	293	TRUE	31/10/2016 16:21	R_273g416p3rGdkwH					52.41070557	-1.819503784	anonymous	District General Hospital	1000-2000	25	Mixed ICU		Trainee	3-5 years	Anaesthesia	100-119/beats per min	Rate control	Digoxin		Supplement electrolytes (magnesium and/or potassium) to a high normal level	>4.5 mmol/l	1.0-1.2 mmol/l	Adverse effect profile		New onset AF within 48 hours	I regularly calculate a risk score (e. g. CHAD2, CHA2DS2-VASc) to assess the need for anti-coagulation	Subcutaneous Low Molecular Weight heparin in therapeutic dose,I do not regularly anti-coagulate critically ill patients with new onset fast AF	I only regularly perform Echocardiography in patients with cardiac history	Yes	Amiodarone,DC cardioversion,ß-blocker,Digoxin		Yes
31/10/2016 16:15	31/10/2016 16:21	IP Address	109.152.106.10	100	370	TRUE	31/10/2016 16:21	R_3JC8MruyXuLWQkN					51.64889526	-3.970901489	anonymous	Teaching Hospital	500-1000	28	Mixed ICU		SAS	More than 10 years	Intensive Care Medicine only	Independent of their heart rate I treat all patients who have developed new onset fast AF, even if the blood pressure remains stable	Rate control	Amiodarone		Supplement electrolytes (magnesium and/or potassium) to a high normal level	>4 mmol/l	1.0-1.2 mmol/l	ICU drug policy		I do not regularly anti-coagulate critically ill patients with new-onset fast AF	I do not use stroke risk scores routinely in critically ill patients with new onset AF to assess the need for anticoagulation	I do not regularly anti-coagulate critically ill patients with new onset fast AF	I do not routinely perform Echocardiography to guide treatment	Yes	Amiodarone,DC cardioversion,ß-blocker		Yes
31/10/2016 16:17	31/10/2016 16:23	IP Address	194.176.105.133	100	348	TRUE	31/10/2016 16:23	R_1PTcuvfhQQDHBPA					51.44340515	-0.14680481	anonymous	Tertiary Referral Centre or University Hospital	1000-2000	20	Mixed ICU		Consultant	More than 10 years	Anaesthesia	Independent of their heart rate I treat all patients who have developed new onset fast AF, even if the blood pressure remains stable	I have no primary treatment goal in these patients	Amiodarone		Supplement electrolytes to a high normal level and anti-arrhythmics	>4.5 mmol/l	>1.2 mmol/l	Pharmacodynamic properties		New onset AF within 72 hours	I do not use stroke risk scores routinely in critically ill patients with new onset AF to assess the need for anticoagulation	Intravenous High Molecular Weight heparin in therapeutic dose,Subcutaneous Low Molecular Weight heparin in therapeutic dose,Use of warfarin	I only regularly perform Echocardiography in patients with cardiac history	Yes	Flecainide		Yes
31/10/2016 16:21	31/10/2016 16:23	IP Address	185.69.145.181	100	168	TRUE	31/10/2016 16:23	R_1Owqc2nAaqAt81Q					51.49639893	-0.122406006	anonymous	District General Hospital	500-1000	13	Mixed ICU		Consultant	3-5 years	Anaesthesia	120-139/beats per min	Rhythm control	ß-blocker		Supplement electrolytes (magnesium and/or potassium) to a high normal level	>4.5 mmol/l	1.0-1.2 mmol/l	Pharmacokinetic advantages		I do not regularly anti-coagulate critically ill patients with new-onset fast AF	I do not use stroke risk scores routinely in critically ill patients with new onset AF to assess the need for anticoagulation,Modified risk scores should be developed for critically ill patients with new-onset atrial fibrillation	I do not regularly anti-coagulate critically ill patients with new onset fast AF	I regularly perform or request transthoracic echocardiography	Yes	ß-blocker		No
31/10/2016 16:12	31/10/2016 16:24	IP Address	146.198.186.23	100	741	TRUE	31/10/2016 16:24	R_bBn9P2aVlDgA2iJ					51.55000305	-0.216705322	anonymous	Tertiary Referral Centre or University Hospital	>2000	31	Specialist ICU (please name specialty):	Cardiothoracics	Consultant	5-10 years	Anaesthesia	Independent of their heart rate I treat all patients who have developed new onset fast AF, even if the blood pressure remains stable	Rhythm control	Amiodarone		DC cardioversion when anti-arrhythmics and electrolyte replacement fail to achieve rate and/or rhythm control	>4.5 mmol/l	>1.2 mmol/l	Pharmacokinetic advantages		New onset AF within 72 hours	I regularly calculate a risk score (e. g. CHAD2, CHA2DS2-VASc) to assess the need for anti-coagulation	Intravenous High Molecular Weight heparin in therapeutic dose,Use of novel oral anti-coagulants (NOACs),Use of warfarin	I regularly perform or request transthoracic echocardiography,I regularly perform or request transoesophageal echocardiography	Yes	Amiodarone,DC cardioversion		No
31/10/2016 16:19	31/10/2016 16:24	IP Address	188.29.164.200	100	343	TRUE	31/10/2016 16:24	R_0IdNdBNyXjmzomF					51.51420593	-0.093093872	anonymous	Tertiary Referral Centre or University Hospital	1000-2000	24	Mixed ICU		Trainee	1-3 years	Intensive Care Medicine only	120-139/beats per min	Rate control	ß-blocker		Supplement electrolytes (magnesium and/or potassium) to a high normal level	>4.5 mmol/l	>1.2 mmol/l	Pharmacokinetic advantages,Pharmacodynamic properties,Adverse effect profile		I do not regularly anti-coagulate critically ill patients with new-onset fast AF	I do not use stroke risk scores routinely in critically ill patients with new onset AF to assess the need for anticoagulation,Stroke risk scores inaccurately reflect the risk of embolic events in critically ill patients with new-onset atrial fibrillation due to prothrombotic changes associated with critical illness	Subcutaneous Low Molecular Weight heparin in therapeutic dose	I regularly perform or request transthoracic echocardiography	Yes	DC cardioversion,ß-blocker		Yes
31/10/2016 16:21	31/10/2016 16:25	IP Address	109.176.101.162	100	204	TRUE	31/10/2016 16:25	R_bjh2PYCHnAShSJL					51.02110291	-3.104705811	anonymous	District General Hospital	1000-2000	12	Mixed ICU		Consultant	More than 10 years	Anaesthesia	>160/beats per min	Rate control	ß-blocker		DC cardioversion when anti-arrhythmics and electrolyte replacement fail to achieve rate and/or rhythm control	>4 mmol/l	0.75-1 mmol/l	Adverse effect profile		I do not regularly anti-coagulate critically ill patients with new-onset fast AF	I do not use stroke risk scores routinely in critically ill patients with new onset AF to assess the need for anticoagulation	Subcutaneous Low Molecular Weight heparin in therapeutic dose,I do not regularly anti-coagulate critically ill patients with new onset fast AF	I do not routinely perform Echocardiography to guide treatment	Yes	Digoxin		Yes
31/10/2016 16:20	31/10/2016 16:25	IP Address	94.118.240.232	100	297	TRUE	31/10/2016 16:25	R_30kFueXua3UREEA					53.80000305	-1.583297729	anonymous	Tertiary Referral Centre or University Hospital	1000-2000	25	Predominantly surgical		Consultant	3-5 years	Intensive Care Medicine only	120-139/beats per min	Rate control	Amiodarone		Supplement electrolytes to a high normal level and anti-arrhythmics	>4.5 mmol/l	1.0-1.2 mmol/l	Pharmacokinetic advantages,Pharmacodynamic properties		I do not regularly anti-coagulate critically ill patients with new-onset fast AF	I do not use stroke risk scores routinely in critically ill patients with new onset AF to assess the need for anticoagulation	I do not regularly anti-coagulate critically ill patients with new onset fast AF	I do not routinely perform Echocardiography to guide treatment	Yes	Amiodarone,ß-blocker		Yes
31/10/2016 16:21	31/10/2016 16:26	IP Address	213.205.252.138	100	322	TRUE	31/10/2016 16:26	R_26kwAICxv7Dfvkz					52.6000061	-2	anonymous	District General Hospital	500-1000	Equivalent 7 level 3 beds	Mixed ICU		Trainee	3-5 years	Anaesthesia	120-139/beats per min	Rate control	ß-blocker		Supplement electrolytes to a high normal level and anti-arrhythmics	>4.5 mmol/l	1.0-1.2 mmol/l	Adverse effect profile		I do not regularly anti-coagulate critically ill patients with new-onset fast AF	I do not use stroke risk scores routinely in critically ill patients with new onset AF to assess the need for anticoagulation	I do not regularly anti-coagulate critically ill patients with new onset fast AF	I only regularly perform Echocardiography in patients with cardiac history	Yes	ß-blocker		No
31/10/2016 16:21	31/10/2016 16:26	IP Address	82.132.233.183	100	300	TRUE	31/10/2016 16:26	R_QlUmPU4UnxXbSuZ					51.49639893	-0.122406006	anonymous	District General Hospital	&lt;500	11	Mixed ICU		SAS	3-5 years	Anaesthesia	120-139/beats per min	Rate control	Amiodarone		Supplement electrolytes to a high normal level and anti-arrhythmics	>4 mmol/l	1.0-1.2 mmol/l	Pharmacodynamic properties		I do not regularly anti-coagulate critically ill patients with new-onset fast AF	Stroke risk scores inaccurately reflect the risk of embolic events in critically ill patients with new-onset atrial fibrillation due to prothrombotic changes associated with critical illness	I do not regularly anti-coagulate critically ill patients with new onset fast AF	I regularly perform or request transthoracic echocardiography	Yes	DC cardioversion		Yes
31/10/2016 16:21	31/10/2016 16:26	IP Address	82.19.176.142	100	321	TRUE	31/10/2016 16:26	R_1CxXCaL0m13jJgX					53.55000305	-2.116699219	anonymous	District General Hospital	>2000	24	Mixed ICU		Consultant	More than 10 years	Anaesthesia	120-139/beats per min	Rate control	ß-blocker		Supplement electrolytes to a high normal level and anti-arrhythmics	>4.5 mmol/l	1.0-1.2 mmol/l	Availability from hospital pharmacy,ICU drug policy,Cost,Pharmacokinetic advantages,Pharmacodynamic properties,Adverse effect profile		I do not regularly anti-coagulate critically ill patients with new-onset fast AF	I do not use stroke risk scores routinely in critically ill patients with new onset AF to assess the need for anticoagulation,Stroke risk scores inaccurately reflect the risk of embolic events in critically ill patients with new-onset atrial fibrillation due to prothrombotic changes associated with critical illness,Modified risk scores should be developed for critically ill patients with new-onse…	I do not regularly anti-coagulate critically ill patients with new onset fast AF	I do not routinely perform Echocardiography to guide treatment	No	Amiodarone,ß-blocker,Digoxin		Yes
31/10/2016 16:22	31/10/2016 16:28	IP Address	194.176.105.144	100	360	TRUE	31/10/2016 16:28	R_cXZraoYMD7t13Zb					51.51420593	-0.093093872	anonymous	District General Hospital	500-1000	10	Mixed ICU		Consultant	More than 10 years	Anaesthesia	120-139/beats per min	Rate control	Amiodarone		Supplement electrolytes to a high normal level and anti-arrhythmics	>4 mmol/l	1.0-1.2 mmol/l	ICU drug policy		New onset AF within 48 hours	I do not use stroke risk scores routinely in critically ill patients with new onset AF to assess the need for anticoagulation	Intravenous High Molecular Weight heparin in therapeutic dose,Subcutaneous Low Molecular Weight heparin in therapeutic dose	I regularly perform or request transthoracic echocardiography	Yes	Amiodarone		Yes
31/10/2016 16:22	31/10/2016 16:29	IP Address	217.41.0.27	100	395	TRUE	31/10/2016 16:29	R_3htDrs1xpLEkQeC					51.49639893	-0.122406006	anonymous	Tertiary Referral Centre or University Hospital	>2000	15-22	Mixed ICU		SAS	5-10 years	Intensive Care Medicine only	120-139/beats per min	Rate control	Amiodarone		DC cardioversion when anti-arrhythmics and electrolyte replacement fail to achieve rate and/or rhythm control	>4.5 mmol/l	I do not aim for a specific serum magnesium level	ICU drug policy,Adverse effect profile		I do not regularly anti-coagulate critically ill patients with new-onset fast AF	I regularly calculate a risk score (e. g. CHAD2, CHA2DS2-VASc) to assess the need for anti-coagulation,Stroke risk scores inaccurately reflect the risk of embolic events in critically ill patients with new-onset atrial fibrillation due to prothrombotic changes associated with critical illness,Stroke risk scores favour anti-coagulation despite a higher risk of bleeding in critical illness	Intravenous High Molecular Weight heparin in therapeutic dose,Subcutaneous Low Molecular Weight heparin in therapeutic dose,Use of novel oral anti-coagulants (NOACs),Use of warfarin	I regularly perform or request transthoracic echocardiography	Yes	ß-blocker		No
31/10/2016 16:26	31/10/2016 16:30	IP Address	194.176.105.171	100	219	TRUE	31/10/2016 16:30	R_4NpiFOYnZQjbxZz					51.51420593	-0.093093872	anonymous	Tertiary Referral Centre or University Hospital	I do not know	32	Mixed ICU		Trainee	3-5 years	Intensive Care Medicine only	120-139/beats per min	Rate control	Amiodarone		Supplement electrolytes to a high normal level and anti-arrhythmics	>4.5 mmol/l	1.0-1.2 mmol/l	ICU drug policy,Pharmacokinetic advantages,Pharmacodynamic properties		I do not regularly anti-coagulate critically ill patients with new-onset fast AF	Stroke risk scores inaccurately reflect the risk of embolic events in critically ill patients with new-onset atrial fibrillation due to prothrombotic changes associated with critical illness	Intravenous High Molecular Weight heparin in therapeutic dose	I regularly perform or request transthoracic echocardiography	Yes	Amiodarone		No
31/10/2016 16:26	31/10/2016 16:30	IP Address	81.110.70.64	100	278	TRUE	31/10/2016 16:30	R_24qhXTKy72ezTuJ					52.92849731	-1.104293823	anonymous	Tertiary Referral Centre or University Hospital	>2000	41	Predominantly surgical		Consultant	More than 10 years	Anaesthesia	Independent of their heart rate I treat all patients who have developed new onset fast AF, even if the blood pressure remains stable	Rhythm control	Amiodarone		Anti-arrhythmics only	>4 mmol/l	0.75-1 mmol/l	ICU drug policy,Pharmacokinetic advantages,Pharmacodynamic properties		I do not regularly anti-coagulate critically ill patients with new-onset fast AF	I do not use stroke risk scores routinely in critically ill patients with new onset AF to assess the need for anticoagulation,Modified risk scores should be developed for critically ill patients with new-onset atrial fibrillation	I do not regularly anti-coagulate critically ill patients with new onset fast AF	I do not routinely perform Echocardiography to guide treatment	No	ß-blocker,Flecainide		No
31/10/2016 16:26	31/10/2016 16:31	IP Address	195.99.36.70	100	273	TRUE	31/10/2016 16:31	R_DjzGo1kMoRSJZVT					51.41670227	-0.100006104	anonymous	District General Hospital	500-1000	15	Mixed ICU		Trainee	1-3 years	Anaesthesia	120-139/beats per min	Rate control	Amiodarone		Supplement electrolytes to a high normal level and DC cardioversion	>4.5 mmol/l	>1.2 mmol/l	ICU drug policy,Pharmacokinetic advantages,Pharmacodynamic properties,Adverse effect profile		New onset AF within 24 hours	Stroke risk scores inaccurately reflect the risk of embolic events in critically ill patients with new-onset atrial fibrillation due to prothrombotic changes associated with critical illness,Stroke risk scores favour anti-coagulation despite a higher risk of bleeding in critical illness,Modified risk scores should be developed for critically ill patients with new-onset atrial fibrillation	Subcutaneous Low Molecular Weight heparin in therapeutic dose	I regularly perform or request transthoracic echocardiography	Yes	Amiodarone		No
31/10/2016 16:25	31/10/2016 16:31	IP Address	92.40.249.67	100	339	TRUE	31/10/2016 16:31	R_2VEghCmhlrUvA84					51.49639893	-0.122406006	anonymous	District General Hospital	500-1000	20	Mixed ICU		Consultant	More than 10 years	Anaesthesia	120-139/beats per min	Rhythm control	Amiodarone		Supplement electrolytes to a high normal level and DC cardioversion	>4.5 mmol/l	1.0-1.2 mmol/l	ICU drug policy,Adverse effect profile		I do not regularly anti-coagulate critically ill patients with new-onset fast AF	I do not use stroke risk scores routinely in critically ill patients with new onset AF to assess the need for anticoagulation,Stroke risk scores inaccurately reflect the risk of embolic events in critically ill patients with new-onset atrial fibrillation due to prothrombotic changes associated with critical illness,Modified risk scores should be developed for critically ill patients with new-onse…	I do not regularly anti-coagulate critically ill patients with new onset fast AF	I do not routinely perform Echocardiography to guide treatment	Yes	Amiodarone,DC cardioversion,Other anti-arrhythmics (e. g. verapamil, sotalol): Please specify:	Verapamil	No
31/10/2016 16:05	31/10/2016 16:32	IP Address	86.164.60.73	100	1623	TRUE	31/10/2016 16:32	R_1mER7xWm5akqW6k					50.78329468	-1.983306885	anonymous	Teaching Hospital	1000-2000	34	Mixed ICU		Consultant	More than 10 years	Anaesthesia	Independent of their heart rate I treat all patients who have developed new onset fast AF, even if the blood pressure remains stable	Rate control	Digoxin		Supplement electrolytes to a high normal level and anti-arrhythmics	>4.5 mmol/l	1.0-1.2 mmol/l	Pharmacodynamic properties		I do not regularly anti-coagulate critically ill patients with new-onset fast AF	I do not use stroke risk scores routinely in critically ill patients with new onset AF to assess the need for anticoagulation	I do not regularly anti-coagulate critically ill patients with new onset fast AF	I do not routinely perform Echocardiography to guide treatment	No	Amiodarone,DC cardioversion,ß-blocker,Digoxin		No
31/10/2016 16:30	31/10/2016 16:33	IP Address	86.23.42.128	100	212	TRUE	31/10/2016 16:33	R_3NFbSUg4gD0UETX					51.56669617	-0.333297729	anonymous	Teaching Hospital	>2000	59	Mixed ICU		Trainee	5-10 years	Acute medicine	Independent of their heart rate I treat all patients who have developed new onset fast AF, even if the blood pressure remains stable	Rate control	Amiodarone		Supplement electrolytes (magnesium and/or potassium) to a high normal level	>4.5 mmol/l	>1.2 mmol/l	Pharmacokinetic advantages,Pharmacodynamic properties,Adverse effect profile		I do not regularly anti-coagulate critically ill patients with new-onset fast AF	Stroke risk scores inaccurately reflect the risk of embolic events in critically ill patients with new-onset atrial fibrillation due to prothrombotic changes associated with critical illness	I do not regularly anti-coagulate critically ill patients with new onset fast AF	I regularly perform or request transthoracic echocardiography	Yes	ß-blocker		Yes
31/10/2016 16:28	31/10/2016 16:33	IP Address	194.176.105.138	100	313	TRUE	31/10/2016 16:33	R_6ziUv4SClXVqLpr					51.51420593	-0.093093872	anonymous	District General Hospital	500-1000	7	Mixed ICU		Consultant	More than 10 years	Anaesthesia	100-119/beats per min	Rate control	Amiodarone		Supplement electrolytes (magnesium and/or potassium) to a high normal level	>4.5 mmol/l	1.0-1.2 mmol/l	ICU drug policy		I do not regularly anti-coagulate critically ill patients with new-onset fast AF	I do not use stroke risk scores routinely in critically ill patients with new onset AF to assess the need for anticoagulation	Subcutaneous Low Molecular Weight heparin in therapeutic dose,Use of warfarin,I do not regularly anti-coagulate critically ill patients with new onset fast AF	I only regularly perform Echocardiography in patients with cardiac history	Yes	Amiodarone		Yes
31/10/2016 16:30	31/10/2016 16:34	IP Address	31.108.154.67	100	218	TRUE	31/10/2016 16:34	R_1i5pQYrlxVqAu8d					54.44030762	-1.396606445	anonymous	Tertiary Referral Centre or University Hospital	1000-2000	18	Mixed ICU		Trainee	3-5 years	Anaesthesia	Independent of their heart rate I treat all patients who have developed new onset fast AF, even if the blood pressure remains stable	I have no primary treatment goal in these patients	Amiodarone		DC cardioversion when anti-arrhythmics and electrolyte replacement fail to achieve rate and/or rhythm control	>4.5 mmol/l	1.0-1.2 mmol/l	Availability from hospital pharmacy,Pharmacodynamic properties		I do not regularly anti-coagulate critically ill patients with new-onset fast AF	Modified risk scores should be developed for critically ill patients with new-onset atrial fibrillation	I do not regularly anti-coagulate critically ill patients with new onset fast AF	I do not routinely perform Echocardiography to guide treatment	Yes	Amiodarone,DC cardioversion,ß-blocker		Yes
31/10/2016 16:26	31/10/2016 16:35	IP Address	194.176.105.168	100	510	TRUE	31/10/2016 16:35	R_10C5pnLTs67G5Vd					51.44999695	-0.416702271	anonymous	District General Hospital	&lt;500	10	Mixed ICU		Consultant	More than 10 years	Anaesthesia	Independent of their heart rate I treat all patients who have developed new onset fast AF, even if the blood pressure remains stable	I have no primary treatment goal in these patients	Amiodarone		Supplement electrolytes to a high normal level and anti-arrhythmics	>4.5 mmol/l	0.75-1 mmol/l	Pharmacodynamic properties		I do not regularly anti-coagulate critically ill patients with new-onset fast AF	I do not use stroke risk scores routinely in critically ill patients with new onset AF to assess the need for anticoagulation,Stroke risk scores inaccurately reflect the risk of embolic events in critically ill patients with new-onset atrial fibrillation due to prothrombotic changes associated with critical illness,Modified risk scores should be developed for critically ill patients with new-onse…	Intravenous High Molecular Weight heparin in therapeutic dose	I regularly perform or request transthoracic echocardiography	Yes	Amiodarone,ß-blocker		No
31/10/2016 16:09	31/10/2016 16:35	IP Address	86.134.222.9	100	1560	TRUE	31/10/2016 16:35	R_10OVMXzX6Mk58GF					51.44340515	-0.14680481	anonymous	Tertiary Referral Centre or University Hospital	500-1000	18	Mixed ICU		Consultant	More than 10 years	Anaesthesia	120-139/beats per min	Rhythm control	Amiodarone		Supplement electrolytes to a high normal level and anti-arrhythmics	>4.5 mmol/l	1.0-1.2 mmol/l	Other, please specify:	Efficacy and years of seeing it work	I do not regularly anti-coagulate critically ill patients with new-onset fast AF	I do not use stroke risk scores routinely in critically ill patients with new onset AF to assess the need for anticoagulation	Intravenous High Molecular Weight heparin in therapeutic dose	I do not routinely perform Echocardiography to guide treatment	No	Other anti-arrhythmics (e. g. verapamil, sotalol): Please specify:	None - though I might be persuaded if you suggested a question to answer	No
31/10/2016 16:33	31/10/2016 16:37	IP Address	101.177.82.231	100	238	TRUE	31/10/2016 16:37	R_3ltquQFScmzmMZC					-31.98100281	115.8695984	anonymous	Tertiary Referral Centre or University Hospital	500-1000	10	Specialist ICU (please name specialty):	Paediatric	Consultant	5-10 years	Anaesthesia	120-139/beats per min	Rate control	Amiodarone		Supplement electrolytes to a high normal level and anti-arrhythmics	>4 mmol/l	1.0-1.2 mmol/l	ICU drug policy,Adverse effect profile		I do not regularly anti-coagulate critically ill patients with new-onset fast AF	I do not use stroke risk scores routinely in critically ill patients with new onset AF to assess the need for anticoagulation,Stroke risk scores favour anti-coagulation despite a higher risk of bleeding in critical illness,Modified risk scores should be developed for critically ill patients with new-onset atrial fibrillation	Intravenous High Molecular Weight heparin in therapeutic dose,Subcutaneous Low Molecular Weight heparin in therapeutic dose	I regularly perform or request transthoracic echocardiography	Yes	ß-blocker		Yes
31/10/2016 16:34	31/10/2016 16:39	IP Address	194.176.105.168	100	262	TRUE	31/10/2016 16:39	R_6m7skDvD2nqFkDn					51.44999695	-0.416702271	anonymous	Teaching Hospital	I do not know	25	Mixed ICU		Trainee	&lt;1 year	Anaesthesia	120-139/beats per min	Rate control	Amiodarone		Supplement electrolytes to a high normal level and anti-arrhythmics	>4 mmol/l	1.0-1.2 mmol/l	Pharmacodynamic properties,Adverse effect profile		I do not regularly anti-coagulate critically ill patients with new-onset fast AF	I do not use stroke risk scores routinely in critically ill patients with new onset AF to assess the need for anticoagulation	Subcutaneous Low Molecular Weight heparin in therapeutic dose	I do not routinely perform Echocardiography to guide treatment	Yes	ß-blocker		Yes
31/10/2016 16:31	31/10/2016 16:39	IP Address	86.133.87.37	100	455	TRUE	31/10/2016 16:39	R_3MybHjgJveOeURY					51.68319702	-3.775497437	anonymous	Teaching Hospital	500-1000	23	Mixed ICU		Consultant	3-5 years	Anaesthesia	Independent of their heart rate I treat all patients who have developed new onset fast AF, even if the blood pressure remains stable	Rhythm control	Amiodarone		Supplement electrolytes (magnesium and/or potassium) to a high normal level	>4.5 mmol/l	1.0-1.2 mmol/l	Pharmacodynamic properties		I do not regularly anti-coagulate critically ill patients with new-onset fast AF	I do not use stroke risk scores routinely in critically ill patients with new onset AF to assess the need for anticoagulation,Modified risk scores should be developed for critically ill patients with new-onset atrial fibrillation	Intravenous High Molecular Weight heparin in therapeutic dose,I do not regularly anti-coagulate critically ill patients with new onset fast AF	I do not routinely perform Echocardiography to guide treatment	Yes	Amiodarone,Digoxin		No
31/10/2016 16:34	31/10/2016 16:40	IP Address	94.192.181.119	100	342	TRUE	31/10/2016 16:40	R_32RqbX4d18Myy42					51.51420593	-0.093093872	anonymous	District General Hospital	I do not know	22	Predominantly medical		Trainee	1-3 years	Anaesthesia	Independent of their heart rate I treat all patients who have developed new onset fast AF, even if the blood pressure remains stable	Rhythm control	Amiodarone		Supplement electrolytes to a high normal level and anti-arrhythmics	>4.5 mmol/l	>1.2 mmol/l	Pharmacodynamic properties		New onset AF within 48 hours	I do not use stroke risk scores routinely in critically ill patients with new onset AF to assess the need for anticoagulation,Stroke risk scores inaccurately reflect the risk of embolic events in critically ill patients with new-onset atrial fibrillation due to prothrombotic changes associated with critical illness,Modified risk scores should be developed for critically ill patients with new-onse…	Intravenous High Molecular Weight heparin in therapeutic dose,Subcutaneous Low Molecular Weight heparin in therapeutic dose	I regularly perform or request transthoracic echocardiography	Yes	Amiodarone,Digoxin		No
31/10/2016 16:36	31/10/2016 16:40	IP Address	90.195.216.232	100	230	TRUE	31/10/2016 16:40	R_3G9w9i3wM4RBYql					52.41670227	-1.550003052	anonymous	Tertiary Referral Centre or University Hospital	I do not know	22-25	Mixed ICU		Trainee	&lt;1 year	Intensive Care Medicine only	120-139/beats per min	Rhythm control	Amiodarone		I only intervene if blood pressure drops or inotrope requirements increase	>4 mmol/l	I do not aim for a specific serum magnesium level	Other, please specify:	Depends on the patient and their illness	I do not regularly anti-coagulate critically ill patients with new-onset fast AF	I do not use stroke risk scores routinely in critically ill patients with new onset AF to assess the need for anticoagulation,Modified risk scores should be developed for critically ill patients with new-onset atrial fibrillation	I do not regularly anti-coagulate critically ill patients with new onset fast AF	I do not routinely perform Echocardiography to guide treatment	Yes	Amiodarone,ß-blocker		Yes
31/10/2016 16:36	31/10/2016 16:40	IP Address	213.205.252.185	100	208	TRUE	31/10/2016 16:40	R_1gFHsSXFaW3cUHL					52.6000061	-2	anonymous	Teaching Hospital	1000-2000	30	Mixed ICU		Trainee	5-10 years	Intensive Care Medicine only	Independent of their heart rate I treat all patients who have developed new onset fast AF, even if the blood pressure remains stable	Rhythm control	Other anti-arrhythmics (e. g. Verapamil, sotalol): please specify:	magnesium	Supplement electrolytes (magnesium and/or potassium) to a high normal level	>4 mmol/l	1.0-1.2 mmol/l	ICU drug policy,Adverse effect profile		I do not regularly anti-coagulate critically ill patients with new-onset fast AF	I do not use stroke risk scores routinely in critically ill patients with new onset AF to assess the need for anticoagulation,Stroke risk scores inaccurately reflect the risk of embolic events in critically ill patients with new-onset atrial fibrillation due to prothrombotic changes associated with critical illness,Stroke risk scores favour anti-coagulation despite a higher risk of bleeding in cr…	Subcutaneous Low Molecular Weight heparin in therapeutic dose	I do not routinely perform Echocardiography to guide treatment	Yes	Amiodarone,Digoxin		Yes
31/10/2016 16:36	31/10/2016 16:41	IP Address	82.1.8.4	100	276	TRUE	31/10/2016 16:41	R_d76DejBFzWdotFj					53.76669312	-2.716705322	anonymous	Tertiary Referral Centre or University Hospital	1000-2000	24	Mixed ICU		Consultant	5-10 years	Anaesthesia	120-139/beats per min	Rate control	Amiodarone		Supplement electrolytes (magnesium and/or potassium) to a high normal level	>4.5 mmol/l	>1.2 mmol/l	Pharmacokinetic advantages		New onset AF within 24 hours	I do not use stroke risk scores routinely in critically ill patients with new onset AF to assess the need for anticoagulation	Subcutaneous Low Molecular Weight heparin in therapeutic dose	I do not routinely perform Echocardiography to guide treatment	Yes	Amiodarone,DC cardioversion,ß-blocker,Digoxin		No
31/10/2016 16:36	31/10/2016 16:41	IP Address	194.176.105.168	100	326	TRUE	31/10/2016 16:41	R_9TesDlBhpYR8eZT					51.44999695	-0.416702271	anonymous	Tertiary Referral Centre or University Hospital	>2000	85	Mixed ICU		Consultant	More than 10 years	Anaesthesia	100-119/beats per min	Rhythm control	Amiodarone		Supplement electrolytes (magnesium and/or potassium) to a high normal level	>4.5 mmol/l	>1.2 mmol/l	Pharmacokinetic advantages,Pharmacodynamic properties,Adverse effect profile		New onset AF within 24 hours	Modified risk scores should be developed for critically ill patients with new-onset atrial fibrillation	Subcutaneous Low Molecular Weight heparin in therapeutic dose,Use of novel oral anti-coagulants (NOACs)	I only regularly perform Echocardiography in patients with cardiac history	Yes	Amiodarone,DC cardioversion,ß-blocker		No
31/10/2016 16:35	31/10/2016 16:42	IP Address	163.160.107.179	100	424	TRUE	31/10/2016 16:42	R_5pv0kyPRl921Mwp					53.80000305	-1.583297729	anonymous	Tertiary Referral Centre or University Hospital	1000-2000	34	Mixed ICU		Consultant	More than 10 years	Anaesthesia	Independent of their heart rate I treat all patients who have developed new onset fast AF, even if the blood pressure remains stable	Rhythm control	Amiodarone		DC cardioversion when anti-arrhythmics and electrolyte replacement fail to achieve rate and/or rhythm control	>4 mmol/l	1.0-1.2 mmol/l	Pharmacodynamic properties		I do not regularly anti-coagulate critically ill patients with new-onset fast AF	I do not use stroke risk scores routinely in critically ill patients with new onset AF to assess the need for anticoagulation	Subcutaneous Low Molecular Weight heparin in therapeutic dose,I do not regularly anti-coagulate critically ill patients with new onset fast AF	I do not routinely perform Echocardiography to guide treatment	Yes	Amiodarone,DC cardioversion,ß-blocker		No
31/10/2016 16:38	31/10/2016 16:42	IP Address	62.255.170.180	100	229	TRUE	31/10/2016 16:42	R_1dct93XttuBNc5K					50.83329773	-0.149993896	anonymous	District General Hospital	I do not know	8	Mixed ICU		Trainee	5-10 years	Anaesthesia	Independent of their heart rate I treat all patients who have developed new onset fast AF, even if the blood pressure remains stable	Rate control	Amiodarone		Supplement electrolytes (magnesium and/or potassium) to a high normal level	>4.5 mmol/l	1.0-1.2 mmol/l	ICU drug policy		I do not regularly anti-coagulate critically ill patients with new-onset fast AF	I do not use stroke risk scores routinely in critically ill patients with new onset AF to assess the need for anticoagulation,I regularly calculate a risk score (e. g. CHAD2, CHA2DS2-VASc) to assess the need for anti-coagulation,Stroke risk scores inaccurately reflect the risk of embolic events in critically ill patients with new-onset atrial fibrillation due to prothrombotic changes associated w…	Subcutaneous Low Molecular Weight heparin in therapeutic dose,I do not regularly anti-coagulate critically ill patients with new onset fast AF	I regularly perform or request transthoracic echocardiography	Yes	Amiodarone,ß-blocker,Diltiazem		No
31/10/2016 16:01	31/10/2016 16:45	IP Address	93.66.225.80	100	2668	TRUE	31/10/2016 16:45	R_1dbkXEPq9FrYBk0					45.64329529	13.79029846	anonymous	Tertiary Referral Centre or University Hospital	I do not know	48	Predominantly surgical		Trainee	1-3 years	Anaesthesia	120-139/beats per min	Rhythm control	Amiodarone		Supplement electrolytes to a high normal level and anti-arrhythmics	>4.5 mmol/l	1.0-1.2 mmol/l	Pharmacokinetic advantages		New onset AF within 48 hours	Modified risk scores should be developed for critically ill patients with new-onset atrial fibrillation	Subcutaneous Low Molecular Weight heparin in therapeutic dose	I regularly perform or request transthoracic echocardiography	Yes	Amiodarone,DC cardioversion,ß-blocker,Digoxin		Yes
31/10/2016 16:42	31/10/2016 16:47	IP Address	86.187.231.27	100	276	TRUE	31/10/2016 16:47	R_cOxWCb64fzeY6EF					51.49639893	-0.122406006	anonymous	Tertiary Referral Centre or University Hospital	1000-2000	25	Mixed ICU		Trainee	1-3 years	Anaesthesia	Independent of their heart rate I treat all patients who have developed new onset fast AF, even if the blood pressure remains stable	Rate control	Amiodarone		Supplement electrolytes to a high normal level and anti-arrhythmics	>4 mmol/l	1.0-1.2 mmol/l	ICU drug policy		I do not regularly anti-coagulate critically ill patients with new-onset fast AF	I do not use stroke risk scores routinely in critically ill patients with new onset AF to assess the need for anticoagulation	I do not regularly anti-coagulate critically ill patients with new onset fast AF	I do not routinely perform Echocardiography to guide treatment	No	Amiodarone,DC cardioversion,Digoxin		No
31/10/2016 16:45	31/10/2016 16:48	IP Address	82.132.228.170	100	205	TRUE	31/10/2016 16:48	R_Q0zrEJGuANjSIGl					51.49639893	-0.122406006	anonymous	Tertiary Referral Centre or University Hospital	&lt;500	16	Mixed ICU		Trainee	1-3 years	Intensive Care Medicine only	120-139/beats per min	Rhythm control	Amiodarone		Supplement electrolytes to a high normal level and anti-arrhythmics	>4.5 mmol/l	1.0-1.2 mmol/l	ICU drug policy		I do not regularly anti-coagulate critically ill patients with new-onset fast AF	I do not use stroke risk scores routinely in critically ill patients with new onset AF to assess the need for anticoagulation	I do not regularly anti-coagulate critically ill patients with new onset fast AF	I regularly perform or request transthoracic echocardiography	Yes	Amiodarone,DC cardioversion,ß-blocker,Digoxin		Yes
31/10/2016 16:44	31/10/2016 16:50	IP Address	149.254.248.51	100	313	TRUE	31/10/2016 16:50	R_OCHhVVYHBxSsKmB					53.5	-2.216705322	anonymous	Tertiary Referral Centre or University Hospital	1000-2000	24	Mixed ICU		Consultant	More than 10 years	Anaesthesia	140-159/beats per min	Rate control	Amiodarone		Supplement electrolytes (magnesium and/or potassium) to a high normal level	>4 mmol/l	1.0-1.2 mmol/l	Pharmacodynamic properties		I do not regularly anti-coagulate critically ill patients with new-onset fast AF	I do not use stroke risk scores routinely in critically ill patients with new onset AF to assess the need for anticoagulation	Subcutaneous Low Molecular Weight heparin in therapeutic dose	I do not routinely perform Echocardiography to guide treatment	Yes	Amiodarone,ß-blocker		No
31/10/2016 16:46	31/10/2016 16:50	IP Address	31.49.225.4	100	208	TRUE	31/10/2016 16:50	R_3Pc4otRzqMtU5E4					53.41700745	-2.231506348	anonymous	Tertiary Referral Centre or University Hospital	500-1000	16	Specialist ICU (please name specialty):	Cardiac	Consultant	More than 10 years	Anaesthesia	100-119/beats per min	Rate control	Amiodarone		Supplement electrolytes to a high normal level and anti-arrhythmics	>4.5 mmol/l	I do not aim for a specific serum magnesium level	Pharmacodynamic properties		New onset AF within 48 hours	I do not use stroke risk scores routinely in critically ill patients with new onset AF to assess the need for anticoagulation	Subcutaneous Low Molecular Weight heparin in therapeutic dose,Use of novel oral anti-coagulants (NOACs),Use of warfarin	I regularly perform or request transthoracic echocardiography,I regularly perform or request transoesophageal echocardiography	Yes	Amiodarone		No
31/10/2016 16:37	31/10/2016 16:50	IP Address	161.17.0.1	100	783	TRUE	31/10/2016 16:50	R_4PzNgP2UNI1WGwt					51.51420593	-0.093093872	anonymous	District General Hospital	I do not know	12	Mixed ICU		Trainee	1-3 years	Anaesthesia	Independent of their heart rate I treat all patients who have developed new onset fast AF, even if the blood pressure remains stable	Rate control	Amiodarone		Supplement electrolytes to a high normal level and anti-arrhythmics	>4.5 mmol/l	1.0-1.2 mmol/l	Pharmacokinetic advantages,Pharmacodynamic properties,Adverse effect profile		I do not regularly anti-coagulate critically ill patients with new-onset fast AF	I do not use stroke risk scores routinely in critically ill patients with new onset AF to assess the need for anticoagulation,Stroke risk scores inaccurately reflect the risk of embolic events in critically ill patients with new-onset atrial fibrillation due to prothrombotic changes associated with critical illness,Stroke risk scores favour anti-coagulation despite a higher risk of bleeding in cr…	Intravenous High Molecular Weight heparin in therapeutic dose,Subcutaneous Low Molecular Weight heparin in therapeutic dose,I do not regularly anti-coagulate critically ill patients with new onset fast AF	I do not routinely perform Echocardiography to guide treatment	Yes	Amiodarone,DC cardioversion,ß-blocker,Flecainide,Diltiazem,Digoxin		Yes
31/10/2016 16:47	31/10/2016 16:52	IP Address	86.46.21.135	100	302	TRUE	31/10/2016 16:52	R_2Bbbu3P730gXlFS					53.33309937	-6.248901367	anonymous	Teaching Hospital	&lt;500	5	Mixed ICU		Consultant	5-10 years	Anaesthesia	120-139/beats per min	Rate control	Amiodarone		DC cardioversion when anti-arrhythmics and electrolyte replacement fail to achieve rate and/or rhythm control	>4.5 mmol/l	1.0-1.2 mmol/l	Pharmacokinetic advantages		Before DC cardioversion	Modified risk scores should be developed for critically ill patients with new-onset atrial fibrillation	Subcutaneous Low Molecular Weight heparin in therapeutic dose	I regularly perform or request transthoracic echocardiography	No	Amiodarone		No
31/10/2016 16:49	31/10/2016 16:53	IP Address	109.151.133.3	100	253	TRUE	31/10/2016 16:53	R_2dRf7SWBzNk62gz					51.91670227	-0.649993896	anonymous	District General Hospital	1000-2000	16	Mixed ICU		Consultant	More than 10 years	Anaesthesia	120-139/beats per min	Rhythm control	Amiodarone		Supplement electrolytes to a high normal level and anti-arrhythmics	>4.5 mmol/l	1.0-1.2 mmol/l	Pharmacokinetic advantages,Pharmacodynamic properties,Adverse effect profile		I do not regularly anti-coagulate critically ill patients with new-onset fast AF	I do not use stroke risk scores routinely in critically ill patients with new onset AF to assess the need for anticoagulation,Modified risk scores should be developed for critically ill patients with new-onset atrial fibrillation	Intravenous High Molecular Weight heparin in therapeutic dose,Subcutaneous Low Molecular Weight heparin in therapeutic dose,Use of novel oral anti-coagulants (NOACs),Use of warfarin,I do not regularly anti-coagulate critically ill patients with new onset fast AF	I regularly perform or request transthoracic echocardiography	Yes	Amiodarone		No
31/10/2016 16:47	31/10/2016 16:55	IP Address	185.16.225.181	100	494	TRUE	31/10/2016 16:55	R_1BVslJME0nNJWn1					53.75	-2.483306885	anonymous	Teaching Hospital	500-1000	14	Mixed ICU		Consultant	5-10 years	Anaesthesia	140-159/beats per min	Rate control	Amiodarone		Supplement electrolytes to a high normal level and anti-arrhythmics	>4.5 mmol/l	>1.2 mmol/l	Availability from hospital pharmacy,ICU drug policy,Adverse effect profile		I do not regularly anti-coagulate critically ill patients with new-onset fast AF	I do not use stroke risk scores routinely in critically ill patients with new onset AF to assess the need for anticoagulation,Stroke risk scores inaccurately reflect the risk of embolic events in critically ill patients with new-onset atrial fibrillation due to prothrombotic changes associated with critical illness,Modified risk scores should be developed for critically ill patients with new-onse…	I do not regularly anti-coagulate critically ill patients with new onset fast AF	I regularly perform or request transthoracic echocardiography	Yes	Amiodarone,Other anti-arrhythmics (e. g. verapamil, sotalol): Please specify:	high dose magnesium	No
31/10/2016 16:52	31/10/2016 16:58	IP Address	81.103.228.154	100	329	TRUE	31/10/2016 16:58	R_25FoXbzcQ2HWoH2					50.69999695	-3.533294678	anonymous	Tertiary Referral Centre or University Hospital	I do not know	25	Mixed ICU		Trainee	5-10 years	Anaesthesia	120-139/beats per min	Rate control	Amiodarone		Supplement electrolytes to a high normal level and anti-arrhythmics	>4.5 mmol/l	1.0-1.2 mmol/l	Adverse effect profile		I do not regularly anti-coagulate critically ill patients with new-onset fast AF	Stroke risk scores favour anti-coagulation despite a higher risk of bleeding in critical illness	Subcutaneous Low Molecular Weight heparin in therapeutic dose,I do not regularly anti-coagulate critically ill patients with new onset fast AF	I regularly perform or request transthoracic echocardiography	Yes	Amiodarone,ß-blocker		Yes
31/10/2016 16:56	31/10/2016 16:59	IP Address	152.78.59.182	100	181	TRUE	31/10/2016 16:59	R_3F3EIjV8gF2lHd0					50.8999939	-1.399993896	anonymous	Tertiary Referral Centre or University Hospital	1000-2000	22	Mixed ICU		Consultant	More than 10 years	Anaesthesia	100-119/beats per min	Rhythm control	Amiodarone		Supplement electrolytes to a high normal level and anti-arrhythmics	>4.5 mmol/l	1.0-1.2 mmol/l	Availability from hospital pharmacy,ICU drug policy,Pharmacodynamic properties		I do not regularly anti-coagulate critically ill patients with new-onset fast AF	I do not use stroke risk scores routinely in critically ill patients with new onset AF to assess the need for anticoagulation	I do not regularly anti-coagulate critically ill patients with new onset fast AF	I do not routinely perform Echocardiography to guide treatment	Yes	Amiodarone		No
31/10/2016 16:56	31/10/2016 17:00	IP Address	86.146.53.104	100	215	TRUE	31/10/2016 17:00	R_2AETeJBgw7jSG3o					51.75	-0.983306885	anonymous	Teaching Hospital	500-1000	9	Mixed ICU		Consultant	5-10 years	Anaesthesia	120-139/beats per min	Rhythm control	Amiodarone		Supplement electrolytes to a high normal level and anti-arrhythmics	>4 mmol/l	1.0-1.2 mmol/l	Availability from hospital pharmacy,Pharmacokinetic advantages		I do not regularly anti-coagulate critically ill patients with new-onset fast AF	Modified risk scores should be developed for critically ill patients with new-onset atrial fibrillation	I do not regularly anti-coagulate critically ill patients with new onset fast AF	I only regularly perform Echocardiography in patients with cardiac history	Yes	Amiodarone,ß-blocker		Yes
31/10/2016 16:53	31/10/2016 17:01	IP Address	86.161.54.26	100	432	TRUE	31/10/2016 17:01	R_3JypJkyDXGcExSa					51.02009583	0.258407593	anonymous	Tertiary Referral Centre or University Hospital	500-1000	8	Specialist ICU (please name specialty):	Cardiac surgery	Consultant	More than 10 years	Anaesthesia	Independent of their heart rate I treat all patients who have developed new onset fast AF, even if the blood pressure remains stable	Rhythm control	Amiodarone		Supplement electrolytes to a high normal level and anti-arrhythmics	>4.5 mmol/l	I do not aim for a specific serum magnesium level	ICU drug policy,Pharmacodynamic properties		New onset AF within 72 hours	I do not use stroke risk scores routinely in critically ill patients with new onset AF to assess the need for anticoagulation,Stroke risk scores inaccurately reflect the risk of embolic events in critically ill patients with new-onset atrial fibrillation due to prothrombotic changes associated with critical illness,Modified risk scores should be developed for critically ill patients with new-onse…	Intravenous High Molecular Weight heparin in therapeutic dose,Subcutaneous Low Molecular Weight heparin in therapeutic dose	I do not routinely perform Echocardiography to guide treatment	No	Amiodarone		No
31/10/2016 16:58	31/10/2016 17:02	IP Address	88.87.168.225	100	268	TRUE	31/10/2016 17:02	R_3lQAHxGbqeEOfVO					52.74139404	-8.774200439	anonymous	District General Hospital	500-1000	02-Jun	Mixed ICU		Consultant	More than 10 years	Anaesthesia	Independent of their heart rate I treat all patients who have developed new onset fast AF, even if the blood pressure remains stable	Rhythm control	Amiodarone		DC cardioversion when anti-arrhythmics and electrolyte replacement fail to achieve rate and/or rhythm control	>4 mmol/l	1.0-1.2 mmol/l	Pharmacokinetic advantages,Pharmacodynamic properties,Adverse effect profile		I do not regularly anti-coagulate critically ill patients with new-onset fast AF	Modified risk scores should be developed for critically ill patients with new-onset atrial fibrillation	Subcutaneous Low Molecular Weight heparin in therapeutic dose	I regularly perform or request transoesophageal echocardiography	Yes	Amiodarone		No
31/10/2016 16:45	31/10/2016 17:03	IP Address	217.158.121.130	100	1053	TRUE	31/10/2016 17:03	R_1lAG77t0LBi19jr					51.4927063	-0.257995605	anonymous	District General Hospital	>2000	26	Mixed ICU		Trainee	3-5 years	Anaesthesia	100-119/beats per min	Rate control	Amiodarone		Supplement electrolytes to a high normal level and anti-arrhythmics	>4.5 mmol/l	1.0-1.2 mmol/l	Pharmacokinetic advantages,Pharmacodynamic properties		I do not regularly anti-coagulate critically ill patients with new-onset fast AF	I do not use stroke risk scores routinely in critically ill patients with new onset AF to assess the need for anticoagulation	I do not regularly anti-coagulate critically ill patients with new onset fast AF	I do not routinely perform Echocardiography to guide treatment	Yes	Amiodarone,ß-blocker,Digoxin		No
31/10/2016 16:59	31/10/2016 17:03	IP Address	81.157.13.207	100	240	TRUE	31/10/2016 17:03	R_3rUH1MSAZaIN1pi					51.3881073	-0.507797241	anonymous	District General Hospital	1000-2000	12	Mixed ICU		SAS	5-10 years	Anaesthesia	120-139/beats per min	Rate control	Amiodarone		Supplement electrolytes to a high normal level and DC cardioversion	>4.5 mmol/l	1.0-1.2 mmol/l	ICU drug policy		New onset AF within 48 hours	I regularly calculate a risk score (e. g. CHAD2, CHA2DS2-VASc) to assess the need for anti-coagulation	Subcutaneous Low Molecular Weight heparin in therapeutic dose	I regularly perform or request transthoracic echocardiography	Yes	Amiodarone		Yes
31/10/2016 16:58	31/10/2016 17:04	IP Address	128.40.68.216	100	334	TRUE	31/10/2016 17:04	R_3fw4ZupZ9lOncom					51.51420593	-0.093093872	anonymous	District General Hospital	500-1000	15	Mixed ICU		Consultant	More than 10 years	Intensive Care Medicine only	140-159/beats per min	Rhythm control	Amiodarone		Supplement electrolytes to a high normal level and anti-arrhythmics	>4.5 mmol/l	I do not aim for a specific serum magnesium level	Pharmacokinetic advantages,Adverse effect profile		I do not regularly anti-coagulate critically ill patients with new-onset fast AF	I do not use stroke risk scores routinely in critically ill patients with new onset AF to assess the need for anticoagulation,Stroke risk scores favour anti-coagulation despite a higher risk of bleeding in critical illness	Intravenous High Molecular Weight heparin in therapeutic dose,Subcutaneous Low Molecular Weight heparin in therapeutic dose,I do not regularly anti-coagulate critically ill patients with new onset fast AF	I do not routinely perform Echocardiography to guide treatment	Yes	ß-blocker,Other anti-arrhythmics (e. g. verapamil, sotalol): Please specify:	Sotolol (due to added class IV effects)	Yes
31/10/2016 17:00	31/10/2016 17:05	IP Address	188.172.151.252	100	289	TRUE	31/10/2016 17:05	R_2Sv1o8fq0i1ZsAy					51.5	-0.050003052	anonymous	Teaching Hospital	>2000	50+	Mixed ICU		Trainee	5-10 years	Acute medicine	Independent of their heart rate I treat all patients who have developed new onset fast AF, even if the blood pressure remains stable	Rate control	ß-blocker		Supplement electrolytes (magnesium and/or potassium) to a high normal level	>4 mmol/l	1.0-1.2 mmol/l	Other, please specify:	It often treats the cause	I do not regularly anti-coagulate critically ill patients with new-onset fast AF	I do not use stroke risk scores routinely in critically ill patients with new onset AF to assess the need for anticoagulation,Stroke risk scores favour anti-coagulation despite a higher risk of bleeding in critical illness,Modified risk scores should be developed for critically ill patients with new-onset atrial fibrillation	Intravenous High Molecular Weight heparin in therapeutic dose,Subcutaneous Low Molecular Weight heparin in therapeutic dose	I regularly perform or request transthoracic echocardiography	No	Amiodarone,DC cardioversion,ß-blocker,Flecainide,Diltiazem,Digoxin		No
31/10/2016 17:01	31/10/2016 17:07	IP Address	194.82.50.2	100	330	TRUE	31/10/2016 17:07	R_3gMmAT5NL7Zv9wD					51.51420593	-0.093093872	anonymous	Tertiary Referral Centre or University Hospital	1000-2000	21	Mixed ICU		Consultant	More than 10 years	Anaesthesia	120-139/beats per min	Rhythm control	ß-blocker		Supplement electrolytes to a high normal level and DC cardioversion	>4 mmol/l	1.0-1.2 mmol/l	Pharmacokinetic advantages,Pharmacodynamic properties,Adverse effect profile		I do not regularly anti-coagulate critically ill patients with new-onset fast AF	I regularly calculate a risk score (e. g. CHAD2, CHA2DS2-VASc) to assess the need for anti-coagulation	Subcutaneous Low Molecular Weight heparin in therapeutic dose	I regularly perform or request transthoracic echocardiography	Yes	DC cardioversion,ß-blocker		No
31/10/2016 16:33	31/10/2016 17:07	IP Address	86.185.42.73	100	2044	TRUE	31/10/2016 17:07	R_2BsOQyavqE5uZrz					54.99139404	-1.559692383	anonymous	Tertiary Referral Centre or University Hospital	1000-2000	22	Mixed ICU		Consultant	3-5 years	Anaesthesia	Independent of their heart rate I treat all patients who have developed new onset fast AF, even if the blood pressure remains stable	Rate control	Amiodarone		Supplement electrolytes to a high normal level and anti-arrhythmics	>4.5 mmol/l	1.0-1.2 mmol/l	Other, please specify:	I try not to use amiodarone but frequently find trainees start it overnight. I tend to use electrolytes/BB, dig or diltiazem before resorting to amiodarone. But I may be old-fashioned.	I do not regularly anti-coagulate critically ill patients with new-onset fast AF	I do not use stroke risk scores routinely in critically ill patients with new onset AF to assess the need for anticoagulation,Stroke risk scores favour anti-coagulation despite a higher risk of bleeding in critical illness,Modified risk scores should be developed for critically ill patients with new-onset atrial fibrillation	Subcutaneous Low Molecular Weight heparin in therapeutic dose,I do not regularly anti-coagulate critically ill patients with new onset fast AF	I regularly perform or request transthoracic echocardiography	Yes	Diltiazem		Yes
31/10/2016 17:03	31/10/2016 17:09	IP Address	159.86.191.18	100	413	TRUE	31/10/2016 17:09	R_9v5JCt61ZCde8Bf					51.60139465	-3.344696045	anonymous	District General Hospital	500-1000	11	Mixed ICU		Consultant	More than 10 years	Anaesthesia	Independent of their heart rate I treat all patients who have developed new onset fast AF, even if the blood pressure remains stable	Rhythm control	Amiodarone		Supplement electrolytes (magnesium and/or potassium) to a high normal level	>4.5 mmol/l	1.0-1.2 mmol/l	Pharmacodynamic properties		I do not regularly anti-coagulate critically ill patients with new-onset fast AF	I do not use stroke risk scores routinely in critically ill patients with new onset AF to assess the need for anticoagulation,Modified risk scores should be developed for critically ill patients with new-onset atrial fibrillation	Subcutaneous Low Molecular Weight heparin in therapeutic dose,I do not regularly anti-coagulate critically ill patients with new onset fast AF	I do not routinely perform Echocardiography to guide treatment	Yes	Amiodarone		No
31/10/2016 17:04	31/10/2016 17:09	IP Address	159.92.238.53	100	305	TRUE	31/10/2016 17:09	R_esufKCHxmSogsUh					51.49789429	-0.066101074	anonymous	Tertiary Referral Centre or University Hospital	>2000	65	Mixed ICU		Trainee	3-5 years	Anaesthesia	120-139/beats per min	Rate control	Amiodarone		DC cardioversion when anti-arrhythmics and electrolyte replacement fail to achieve rate and/or rhythm control	>4.5 mmol/l	>1.2 mmol/l	Availability from hospital pharmacy,ICU drug policy		New onset AF within 48 hours	Stroke risk scores inaccurately reflect the risk of embolic events in critically ill patients with new-onset atrial fibrillation due to prothrombotic changes associated with critical illness	Intravenous High Molecular Weight heparin in therapeutic dose,Subcutaneous Low Molecular Weight heparin in therapeutic dose	I do not routinely perform Echocardiography to guide treatment	Yes	Amiodarone,DC cardioversion,ß-blocker		Yes
31/10/2016 17:07	31/10/2016 17:10	IP Address	165.225.80.136	100	190	TRUE	31/10/2016 17:10	R_51m6SAahp42Foxf					51.51420593	-0.093093872	anonymous	District General Hospital	1000-2000	25	Mixed ICU		Consultant	More than 10 years	Anaesthesia	Independent of their heart rate I treat all patients who have developed new onset fast AF, even if the blood pressure remains stable	Rate control	Amiodarone		DC cardioversion when anti-arrhythmics and electrolyte replacement fail to achieve rate and/or rhythm control	>4.5 mmol/l	>1.2 mmol/l	Other, please specify:	personal preference	New onset AF within 24 hours	I do not use stroke risk scores routinely in critically ill patients with new onset AF to assess the need for anticoagulation	Subcutaneous Low Molecular Weight heparin in therapeutic dose	I regularly perform or request transthoracic echocardiography	Yes	Amiodarone,DC cardioversion,ß-blocker,Digoxin		No
31/10/2016 17:07	31/10/2016 17:12	IP Address	194.176.105.146	100	255	TRUE	31/10/2016 17:12	R_cGDSBdOrNOYMXf3					51.51420593	-0.093093872	anonymous	Teaching Hospital	1000-2000	32	Mixed ICU		Consultant	More than 10 years	Anaesthesia	Independent of their heart rate I treat all patients who have developed new onset fast AF, even if the blood pressure remains stable	Rhythm control	Amiodarone		Supplement electrolytes to a high normal level and anti-arrhythmics	>4.5 mmol/l	I do not aim for a specific serum magnesium level	Pharmacodynamic properties		I do not regularly anti-coagulate critically ill patients with new-onset fast AF	I do not use stroke risk scores routinely in critically ill patients with new onset AF to assess the need for anticoagulation	I do not regularly anti-coagulate critically ill patients with new onset fast AF	I do not routinely perform Echocardiography to guide treatment	Yes	Amiodarone,ß-blocker		No
31/10/2016 17:08	31/10/2016 17:14	IP Address	92.237.47.55	100	332	TRUE	31/10/2016 17:14	R_1pnkqYwejE3hoKK					51.72120667	0.486495972	anonymous	Tertiary Referral Centre or University Hospital	500-1000	25	Specialist ICU (please name specialty):	Haemato-oncology	SAS	More than 10 years	Anaesthesia	Independent of their heart rate I treat all patients who have developed new onset fast AF, even if the blood pressure remains stable	Rhythm control	Amiodarone		DC cardioversion when anti-arrhythmics and electrolyte replacement fail to achieve rate and/or rhythm control	>4.5 mmol/l	1.0-1.2 mmol/l	Pharmacokinetic advantages		I do not regularly anti-coagulate critically ill patients with new-onset fast AF	I do not use stroke risk scores routinely in critically ill patients with new onset AF to assess the need for anticoagulation,Stroke risk scores inaccurately reflect the risk of embolic events in critically ill patients with new-onset atrial fibrillation due to prothrombotic changes associated with critical illness,Modified risk scores should be developed for critically ill patients with new-onse…	I do not regularly anti-coagulate critically ill patients with new onset fast AF	I do not routinely perform Echocardiography to guide treatment	Yes	Amiodarone		No
31/10/2016 17:00	31/10/2016 17:15	IP Address	5.70.236.231	100	927	TRUE	31/10/2016 17:15	R_2wglDRm6hOxkZOC					53.36669922	-1.5	anonymous	Teaching Hospital	1000-2000	30	Mixed ICU		Trainee	3-5 years	Anaesthesia	120-139/beats per min	Rate control	Digoxin		Supplement electrolytes to a high normal level and anti-arrhythmics	>4.5 mmol/l	I do not aim for a specific serum magnesium level	ICU drug policy,Pharmacodynamic properties		I do not regularly anti-coagulate critically ill patients with new-onset fast AF	Stroke risk scores inaccurately reflect the risk of embolic events in critically ill patients with new-onset atrial fibrillation due to prothrombotic changes associated with critical illness,Modified risk scores should be developed for critically ill patients with new-onset atrial fibrillation	I do not regularly anti-coagulate critically ill patients with new onset fast AF	I only regularly perform Echocardiography in patients with cardiac history	Yes	Amiodarone		No
31/10/2016 17:12	31/10/2016 17:16	IP Address	86.25.129.69	100	276	TRUE	31/10/2016 17:16	R_x4nNtOWmIt8naJr					51.43330383	-0.216705322	anonymous	Tertiary Referral Centre or University Hospital	1000-2000	18	Mixed ICU		Consultant	More than 10 years	Anaesthesia	Independent of their heart rate I treat all patients who have developed new onset fast AF, even if the blood pressure remains stable	Rhythm control	Amiodarone		DC cardioversion when anti-arrhythmics and electrolyte replacement fail to achieve rate and/or rhythm control	>4 mmol/l	1.0-1.2 mmol/l	ICU drug policy		Before DC cardioversion	I do not use stroke risk scores routinely in critically ill patients with new onset AF to assess the need for anticoagulation	Subcutaneous Low Molecular Weight heparin in therapeutic dose,I do not regularly anti-coagulate critically ill patients with new onset fast AF	I do not routinely perform Echocardiography to guide treatment	No	DC cardioversion		No
31/10/2016 17:09	31/10/2016 17:17	IP Address	159.92.238.53	100	460	TRUE	31/10/2016 17:17	R_pKK7c9cLnwxZHtT					51.49789429	-0.066101074	anonymous	Teaching Hospital	>2000	81	Specialist ICU (please name specialty):	5 CCUs- all of above	Consultant	More than 10 years	Anaesthesia	100-119/beats per min	Rhythm control	Amiodarone		Supplement electrolytes to a high normal level and anti-arrhythmics	>4.5 mmol/l	>1.2 mmol/l	Other, please specify:	Experience and protocol	I do not regularly anti-coagulate critically ill patients with new-onset fast AF	I do not use stroke risk scores routinely in critically ill patients with new onset AF to assess the need for anticoagulation	I do not regularly anti-coagulate critically ill patients with new onset fast AF	I do not routinely perform Echocardiography to guide treatment	Yes	Amiodarone,ß-blocker,Digoxin		No
31/10/2016 17:16	31/10/2016 17:21	IP Address	159.86.186.99	100	317	TRUE	31/10/2016 17:21	R_2V2OtOoiTpv51Yd					53.22650146	-4.134597778	anonymous	District General Hospital	500-1000	13	Mixed ICU		Trainee	1-3 years	Acute medicine	Independent of their heart rate I treat all patients who have developed new onset fast AF, even if the blood pressure remains stable	Rhythm control	Amiodarone		Supplement electrolytes to a high normal level and anti-arrhythmics	>4 mmol/l	I do not aim for a specific serum magnesium level	Availability from hospital pharmacy,Pharmacokinetic advantages		I do not regularly anti-coagulate critically ill patients with new-onset fast AF	Stroke risk scores inaccurately reflect the risk of embolic events in critically ill patients with new-onset atrial fibrillation due to prothrombotic changes associated with critical illness,Stroke risk scores favour anti-coagulation despite a higher risk of bleeding in critical illness,Modified risk scores should be developed for critically ill patients with new-onset atrial fibrillation	Subcutaneous Low Molecular Weight heparin in therapeutic dose	I regularly perform or request transthoracic echocardiography	Yes	Amiodarone,DC cardioversion,Flecainide,Diltiazem		Yes
31/10/2016 17:14	31/10/2016 17:22	IP Address	194.176.105.138	100	516	TRUE	31/10/2016 17:22	R_DCXYmgLKzyQ5RVn					51.51420593	-0.093093872	anonymous	District General Hospital	500-1000	8	Mixed ICU		Consultant	More than 10 years	Anaesthesia	120-139/beats per min	Rate control	Amiodarone		Supplement electrolytes to a high normal level and anti-arrhythmics	>4.5 mmol/l	1.0-1.2 mmol/l	Pharmacodynamic properties		I do not regularly anti-coagulate critically ill patients with new-onset fast AF	I do not use stroke risk scores routinely in critically ill patients with new onset AF to assess the need for anticoagulation,Modified risk scores should be developed for critically ill patients with new-onset atrial fibrillation	I do not regularly anti-coagulate critically ill patients with new onset fast AF	I only regularly perform Echocardiography in patients with cardiac history	Yes	Amiodarone		No
31/10/2016 17:17	31/10/2016 17:24	IP Address	92.40.2.186	100	421	TRUE	31/10/2016 17:24	R_3JDT0pETUKC9S2f					51.49639893	-0.122406006	anonymous	District General Hospital	500-1000	22	Mixed ICU		Trainee	3-5 years	Anaesthesia	Independent of their heart rate I treat all patients who have developed new onset fast AF, even if the blood pressure remains stable	Rate control	Amiodarone		Supplement electrolytes to a high normal level and anti-arrhythmics	>4 mmol/l	1.0-1.2 mmol/l	ICU drug policy,Pharmacokinetic advantages,Pharmacodynamic properties		I do not regularly anti-coagulate critically ill patients with new-onset fast AF	I do not use stroke risk scores routinely in critically ill patients with new onset AF to assess the need for anticoagulation	I do not regularly anti-coagulate critically ill patients with new onset fast AF	I only regularly perform Echocardiography in patients with cardiac history	Yes	ß-blocker		No
31/10/2016 17:18	31/10/2016 17:25	IP Address	188.29.165.176	100	397	TRUE	31/10/2016 17:25	R_2338S5bGoK0zVFn					51.51420593	-0.093093872	anonymous	Teaching Hospital	I do not know	Level 2 = 4 / level 3 = 7	Mixed ICU		Trainee	1-3 years	Anaesthesia	120-139/beats per min	Rate control	Amiodarone		Supplement electrolytes (magnesium and/or potassium) to a high normal level	>4.5 mmol/l	1.0-1.2 mmol/l	Pharmacodynamic properties		New onset AF within 48 hours	I do not use stroke risk scores routinely in critically ill patients with new onset AF to assess the need for anticoagulation	Intravenous High Molecular Weight heparin in therapeutic dose,Subcutaneous Low Molecular Weight heparin in therapeutic dose	I regularly perform or request transthoracic echocardiography	No	Amiodarone		Yes
31/10/2016 17:15	31/10/2016 17:26	IP Address	94.197.120.173	100	656	TRUE	31/10/2016 17:26	R_1IAg2wNwJOmEtoW					52.53329468	-1.816696167	anonymous	District General Hospital	1000-2000	15	Predominantly medical		Consultant	More than 10 years	Anaesthesia	100-119/beats per min	Rhythm control	Amiodarone		Supplement electrolytes to a high normal level and anti-arrhythmics	>4 mmol/l	0.75-1 mmol/l	Other, please specify:	Experience of practice working	New onset AF within 72 hours	Stroke risk scores inaccurately reflect the risk of embolic events in critically ill patients with new-onset atrial fibrillation due to prothrombotic changes associated with critical illness,Stroke risk scores favour anti-coagulation despite a higher risk of bleeding in critical illness	Intravenous High Molecular Weight heparin in therapeutic dose	I regularly perform or request transthoracic echocardiography	Yes	Amiodarone,DC cardioversion,ß-blocker		No
31/10/2016 17:17	31/10/2016 17:27	IP Address	213.205.198.16	100	589	TRUE	31/10/2016 17:27	R_2ARJeRQ5M0rEhmu					51.57650757	-0.397399902	anonymous	District General Hospital	1000-2000	12	Mixed ICU		Trainee	1-3 years	Anaesthesia	120-139/beats per min	Rate control	Digoxin		Supplement electrolytes to a high normal level and anti-arrhythmics	>4 mmol/l	1.0-1.2 mmol/l	Pharmacokinetic advantages,Pharmacodynamic properties,Adverse effect profile		New onset AF within 48 hours	I regularly calculate a risk score (e. g. CHAD2, CHA2DS2-VASc) to assess the need for anti-coagulation,Stroke risk scores inaccurately reflect the risk of embolic events in critically ill patients with new-onset atrial fibrillation due to prothrombotic changes associated with critical illness	Subcutaneous Low Molecular Weight heparin in therapeutic dose	I regularly perform or request transthoracic echocardiography	Yes	Amiodarone,DC cardioversion,ß-blocker,Flecainide,Digoxin		No
31/10/2016 17:24	31/10/2016 17:28	IP Address	62.255.13.162	100	210	TRUE	31/10/2016 17:28	R_2Uiws3u9rfsHaBz					51.44999695	-2.583297729	anonymous	Tertiary Referral Centre or University Hospital	1000-2000	42	Mixed ICU		Trainee	1-3 years	Intensive Care Medicine only	120-139/beats per min	Rate control	Amiodarone		Supplement electrolytes (magnesium and/or potassium) to a high normal level	>4.5 mmol/l	1.0-1.2 mmol/l	Pharmacodynamic properties,Adverse effect profile		I do not regularly anti-coagulate critically ill patients with new-onset fast AF	I do not use stroke risk scores routinely in critically ill patients with new onset AF to assess the need for anticoagulation,Modified risk scores should be developed for critically ill patients with new-onset atrial fibrillation	I do not regularly anti-coagulate critically ill patients with new onset fast AF	I regularly perform or request transthoracic echocardiography	Yes	Amiodarone,DC cardioversion,ß-blocker		No
31/10/2016 17:23	31/10/2016 17:28	IP Address	84.92.59.232	100	313	TRUE	31/10/2016 17:28	R_4NQsbJN3MElRYhr					51.49639893	-0.122406006	anonymous	Tertiary Referral Centre or University Hospital	>2000	60	Mixed ICU		Consultant	More than 10 years	Anaesthesia	120-139/beats per min	Rhythm control	Amiodarone		Supplement electrolytes (magnesium and/or potassium) to a high normal level	>4.5 mmol/l	1.0-1.2 mmol/l	Pharmacokinetic advantages		I do not regularly anti-coagulate critically ill patients with new-onset fast AF	I do not use stroke risk scores routinely in critically ill patients with new onset AF to assess the need for anticoagulation	Intravenous High Molecular Weight heparin in therapeutic dose,Subcutaneous Low Molecular Weight heparin in therapeutic dose,I do not regularly anti-coagulate critically ill patients with new onset fast AF	I do not routinely perform Echocardiography to guide treatment	Yes	ß-blocker		Yes
31/10/2016 17:27	31/10/2016 17:36	IP Address	49.183.83.33	100	546	TRUE	31/10/2016 17:36	R_22mhZ9cnLngyr8r					-37.78329468	144.916687	anonymous	Tertiary Referral Centre or University Hospital	>2000	36	Mixed ICU		Trainee	3-5 years	Anaesthesia	Independent of their heart rate I treat all patients who have developed new onset fast AF, even if the blood pressure remains stable	Rhythm control	Amiodarone		Supplement electrolytes to a high normal level and anti-arrhythmics	>4 mmol/l	1.0-1.2 mmol/l	Other, please specify:	Patient selection	New onset AF within 48 hours	I regularly calculate a risk score (e. g. CHAD2, CHA2DS2-VASc) to assess the need for anti-coagulation,Stroke risk scores favour anti-coagulation despite a higher risk of bleeding in critical illness,Modified risk scores should be developed for critically ill patients with new-onset atrial fibrillation	Intravenous High Molecular Weight heparin in therapeutic dose,Use of warfarin	I do not routinely perform Echocardiography to guide treatment,I only regularly perform Echocardiography in patients with cardiac history	Yes	Amiodarone,ß-blocker,Digoxin		No
31/10/2016 17:32	31/10/2016 17:37	IP Address	82.132.247.234	100	289	TRUE	31/10/2016 17:37	R_2Sjd4V0XlBSXhkZ					51.49639893	-0.122406006	anonymous	Tertiary Referral Centre or University Hospital	>2000	26	Specialist ICU (please name specialty):	Cardiothoracic	Consultant	More than 10 years	Anaesthesia	Independent of their heart rate I treat all patients who have developed new onset fast AF, even if the blood pressure remains stable	Rhythm control	ß-blocker		DC cardioversion when anti-arrhythmics and electrolyte replacement fail to achieve rate and/or rhythm control	>4.5 mmol/l	1.0-1.2 mmol/l	Pharmacokinetic advantages,Pharmacodynamic properties,Adverse effect profile		New onset AF within 48 hours	I regularly calculate a risk score (e. g. CHAD2, CHA2DS2-VASc) to assess the need for anti-coagulation,Stroke risk scores inaccurately reflect the risk of embolic events in critically ill patients with new-onset atrial fibrillation due to prothrombotic changes associated with critical illness,Stroke risk scores favour anti-coagulation despite a higher risk of bleeding in critical illness,Modified…	Intravenous High Molecular Weight heparin in therapeutic dose,Subcutaneous Low Molecular Weight heparin in therapeutic dose	I regularly perform or request transoesophageal echocardiography	No	Amiodarone,DC cardioversion,ß-blocker		No
31/10/2016 17:35	31/10/2016 17:38	IP Address	62.25.77.200	100	227	TRUE	31/10/2016 17:38	R_3neMK5h7LRE1IJ0					51.6000061	-0.216705322	anonymous	Tertiary Referral Centre or University Hospital	1000-2000	4	Mixed ICU		Trainee	5-10 years	Anaesthesia	Independent of their heart rate I treat all patients who have developed new onset fast AF, even if the blood pressure remains stable	I have no primary treatment goal in these patients	Amiodarone		DC cardioversion when anti-arrhythmics and electrolyte replacement fail to achieve rate and/or rhythm control	>5 mmol/l	>1.2 mmol/l	ICU drug policy		I do not regularly anti-coagulate critically ill patients with new-onset fast AF	I regularly calculate a risk score (e. g. CHAD2, CHA2DS2-VASc) to assess the need for anti-coagulation	Use of warfarin	I regularly perform or request transoesophageal echocardiography	No	Flecainide		No
31/10/2016 17:32	31/10/2016 17:39	IP Address	109.149.143.4	100	464	TRUE	31/10/2016 17:39	R_3lYoc5SHyvT2BZv					50.8500061	-1.783294678	anonymous	District General Hospital	500-1000	12	Mixed ICU		Consultant	More than 10 years	Anaesthesia	100-119/beats per min	Rate control	Amiodarone		DC cardioversion when anti-arrhythmics and electrolyte replacement fail to achieve rate and/or rhythm control	>3.5mmol/l	1.0-1.2 mmol/l	Pharmacodynamic properties		New onset AF within 48 hours	Modified risk scores should be developed for critically ill patients with new-onset atrial fibrillation	Subcutaneous Low Molecular Weight heparin in therapeutic dose	I regularly perform or request transthoracic echocardiography	Yes	Amiodarone,ß-blocker,Flecainide,Digoxin		No
31/10/2016 17:33	31/10/2016 17:40	IP Address	80.193.75.126	100	420	TRUE	31/10/2016 17:40	R_etCylzdmirGEwHr					53.43330383	-1.350006104	anonymous	District General Hospital	500-1000	13	Mixed ICU		Consultant	More than 10 years	Anaesthesia	120-139/beats per min	Rhythm control	Amiodarone		DC cardioversion when anti-arrhythmics and electrolyte replacement fail to achieve rate and/or rhythm control	>4.5 mmol/l	1.0-1.2 mmol/l	Availability from hospital pharmacy,Pharmacodynamic properties,Adverse effect profile		New onset AF within 72 hours	I do not use stroke risk scores routinely in critically ill patients with new onset AF to assess the need for anticoagulation	Intravenous High Molecular Weight heparin in therapeutic dose,I do not regularly anti-coagulate critically ill patients with new onset fast AF	I only regularly perform Echocardiography in patients with cardiac history	Yes	Amiodarone,ß-blocker		No
31/10/2016 17:00	31/10/2016 17:41	IP Address	194.176.105.152	100	2411	TRUE	31/10/2016 17:41	R_7OHXpJhkpW2zOId					51.51420593	-0.093093872	anonymous	District General Hospital	500-1000	31	Mixed ICU		Consultant	More than 10 years	Anaesthesia	120-139/beats per min	Rhythm control	Amiodarone		Supplement electrolytes to a high normal level and anti-arrhythmics	>4.5 mmol/l	1.0-1.2 mmol/l	Pharmacokinetic advantages,Pharmacodynamic properties		I do not regularly anti-coagulate critically ill patients with new-onset fast AF	I do not use stroke risk scores routinely in critically ill patients with new onset AF to assess the need for anticoagulation,Stroke risk scores inaccurately reflect the risk of embolic events in critically ill patients with new-onset atrial fibrillation due to prothrombotic changes associated with critical illness	Subcutaneous Low Molecular Weight heparin in therapeutic dose,I do not regularly anti-coagulate critically ill patients with new onset fast AF	I only regularly perform Echocardiography in patients with cardiac history	Yes	Amiodarone,DC cardioversion,ß-blocker,Digoxin		No
31/10/2016 17:33	31/10/2016 17:41	IP Address	188.222.71.253	100	480	TRUE	31/10/2016 17:41	R_1Ngj1DK5m3YWnwj					50.44999695	-3.5	anonymous	District General Hospital	500-1000	9	Mixed ICU		SAS	More than 10 years	Anaesthesia	Independent of their heart rate I treat all patients who have developed new onset fast AF, even if the blood pressure remains stable	Rate control	Amiodarone		Supplement electrolytes to a high normal level and anti-arrhythmics	>4.5 mmol/l	0.75-1 mmol/l	ICU drug policy		I do not regularly anti-coagulate critically ill patients with new-onset fast AF	Modified risk scores should be developed for critically ill patients with new-onset atrial fibrillation	I do not regularly anti-coagulate critically ill patients with new onset fast AF	I regularly perform or request transthoracic echocardiography	Yes	Amiodarone		Yes
31/10/2016 17:40	31/10/2016 17:45	IP Address	64.134.176.178	100	331	TRUE	31/10/2016 17:45	R_Rem4pD62JgNAvQd					37.75100708	-97.8219986	anonymous	Tertiary Referral Centre or University Hospital	1000-2000	53	Predominantly surgical		Consultant	More than 10 years	Anaesthesia	120-139/beats per min	Rhythm control	Amiodarone		Supplement electrolytes (magnesium and/or potassium) to a high normal level	>4.5 mmol/l	I do not aim for a specific serum magnesium level	Adverse effect profile		I do not regularly anti-coagulate critically ill patients with new-onset fast AF	Stroke risk scores inaccurately reflect the risk of embolic events in critically ill patients with new-onset atrial fibrillation due to prothrombotic changes associated with critical illness	I do not regularly anti-coagulate critically ill patients with new onset fast AF	I do not routinely perform Echocardiography to guide treatment	Yes	ß-blocker		Yes
31/10/2016 17:39	31/10/2016 17:45	IP Address	194.176.105.142	100	341	TRUE	31/10/2016 17:45	R_2c1xmDd0vO5cTw5					51.51420593	-0.093093872	anonymous	District General Hospital	500-1000	13	Mixed ICU		Consultant	More than 10 years	Anaesthesia	100-119/beats per min	Rate control	Amiodarone		Supplement electrolytes (magnesium and/or potassium) to a high normal level	>4.5 mmol/l	1.0-1.2 mmol/l	Adverse effect profile		I do not regularly anti-coagulate critically ill patients with new-onset fast AF	I do not use stroke risk scores routinely in critically ill patients with new onset AF to assess the need for anticoagulation	I do not regularly anti-coagulate critically ill patients with new onset fast AF	I do not routinely perform Echocardiography to guide treatment	Yes	Amiodarone,DC cardioversion,ß-blocker,Digoxin		No
31/10/2016 17:39	31/10/2016 17:47	IP Address	94.0.231.227	100	523	TRUE	31/10/2016 17:47	R_2UYMDA511g3Ws5y					55.94999695	-3.199996948	anonymous	Tertiary Referral Centre or University Hospital	>2000	28	Mixed ICU		Trainee	1-3 years	Anaesthesia	140-159/beats per min	Rate control	ß-blocker		Supplement electrolytes (magnesium and/or potassium) to a high normal level	>4.5 mmol/l	>1.2 mmol/l	Pharmacokinetic advantages		I do not regularly anti-coagulate critically ill patients with new-onset fast AF	Modified risk scores should be developed for critically ill patients with new-onset atrial fibrillation	Subcutaneous Low Molecular Weight heparin in therapeutic dose	I do not routinely perform Echocardiography to guide treatment	Yes	ß-blocker		Yes
31/10/2016 17:45	31/10/2016 17:50	IP Address	81.149.106.97	100	281	TRUE	31/10/2016 17:50	R_21bHSfdiRgxD3wt					53.35040283	-2.544906616	anonymous	District General Hospital	&lt;500	16	Predominantly medical		Consultant	More than 10 years	Anaesthesia	Independent of their heart rate I treat all patients who have developed new onset fast AF, even if the blood pressure remains stable	Rhythm control	ß-blocker		Supplement electrolytes (magnesium and/or potassium) to a high normal level	>4.5 mmol/l	I do not aim for a specific serum magnesium level	Pharmacokinetic advantages,Pharmacodynamic properties,Adverse effect profile		After starting anti-arrhythmic medication	I do not use stroke risk scores routinely in critically ill patients with new onset AF to assess the need for anticoagulation	Subcutaneous Low Molecular Weight heparin in therapeutic dose	I regularly perform or request transthoracic echocardiography	Yes	Amiodarone		No
31/10/2016 17:52	31/10/2016 17:57	IP Address	85.255.232.205	100	283	TRUE	31/10/2016 17:57	R_UzjUKb16G38IvU5					51.49639893	-0.122406006	anonymous	District General Hospital	I do not know	10	Mixed ICU		Trainee	5-10 years	Intensive Care Medicine only	Independent of their heart rate I treat all patients who have developed new onset fast AF, even if the blood pressure remains stable	Rhythm control	Amiodarone		DC cardioversion when anti-arrhythmics and electrolyte replacement fail to achieve rate and/or rhythm control	>4.5 mmol/l	>1.2 mmol/l	ICU drug policy		I do not regularly anti-coagulate critically ill patients with new-onset fast AF	I do not use stroke risk scores routinely in critically ill patients with new onset AF to assess the need for anticoagulation,Stroke risk scores favour anti-coagulation despite a higher risk of bleeding in critical illness,Modified risk scores should be developed for critically ill patients with new-onset atrial fibrillation	I do not regularly anti-coagulate critically ill patients with new onset fast AF	I do not routinely perform Echocardiography to guide treatment	Yes	Amiodarone,DC cardioversion,ß-blocker,Digoxin		Yes
31/10/2016 17:46	31/10/2016 17:59	IP Address	81.129.208.24	100	731	TRUE	31/10/2016 17:59	R_3lAMh1uK5pya17p					56.5	-2.966705322	anonymous	District General Hospital	I do not know	Don't know	Mixed ICU		Consultant	5-10 years	Emergency Medicine	Independent of their heart rate I treat all patients who have developed new onset fast AF, even if the blood pressure remains stable	I have no primary treatment goal in these patients	Other anti-arrhythmics (e. g. Verapamil, sotalol): please specify:	Unknown	I only intervene if blood pressure drops or inotrope requirements increase	>4 mmol/l	I do not aim for a specific serum magnesium level	Other, please specify:	The first rule is to find and then treat the cause. If septic, slowing the rate without return to sinus rhythm may cause or worsen heart failure. I say this as I do no Critical Care session and work only in EM now, but this is a common resus senario.	New onset AF within 72 hours	I do not use stroke risk scores routinely in critically ill patients with new onset AF to assess the need for anticoagulation	Subcutaneous Low Molecular Weight heparin in therapeutic dose	I only regularly perform Echocardiography in patients with cardiac history	Yes	Amiodarone,DC cardioversion,Other anti-arrhythmics (e. g. verapamil, sotalol): Please specify:	Verapamil, sotalol	Yes
31/10/2016 17:57	31/10/2016 18:00	IP Address	109.148.207.35	100	186	TRUE	31/10/2016 18:00	R_3LjLuQN2XeQkIyq					52.92849731	-1.104293823	anonymous	District General Hospital	500-1000	12	Mixed ICU		Trainee	1-3 years	Anaesthesia	120-139/beats per min	Rate control	Amiodarone		Supplement electrolytes to a high normal level and anti-arrhythmics	>4.5 mmol/l	1.0-1.2 mmol/l	Availability from hospital pharmacy,ICU drug policy		I do not regularly anti-coagulate critically ill patients with new-onset fast AF	I do not use stroke risk scores routinely in critically ill patients with new onset AF to assess the need for anticoagulation,Modified risk scores should be developed for critically ill patients with new-onset atrial fibrillation	Subcutaneous Low Molecular Weight heparin in therapeutic dose,I do not regularly anti-coagulate critically ill patients with new onset fast AF	I only regularly perform Echocardiography in patients with cardiac history	Yes	Amiodarone,DC cardioversion,ß-blocker		Yes
31/10/2016 17:49	31/10/2016 18:01	IP Address	62.25.77.200	100	689	TRUE	31/10/2016 18:01	R_Wetoj3wKpar7MS5					51.6000061	-0.216705322	anonymous	District General Hospital	500-1000	12	Mixed ICU		Consultant	More than 10 years	Anaesthesia	Independent of their heart rate I treat all patients who have developed new onset fast AF, even if the blood pressure remains stable	Rate control	Amiodarone		Supplement electrolytes (magnesium and/or potassium) to a high normal level	>4.5 mmol/l	0.75-1 mmol/l	Other, please specify:	habit	I do not regularly anti-coagulate critically ill patients with new-onset fast AF	I do not use stroke risk scores routinely in critically ill patients with new onset AF to assess the need for anticoagulation,Modified risk scores should be developed for critically ill patients with new-onset atrial fibrillation	Intravenous High Molecular Weight heparin in therapeutic dose,Subcutaneous Low Molecular Weight heparin in therapeutic dose,I do not regularly anti-coagulate critically ill patients with new onset fast AF	I regularly perform or request transthoracic echocardiography	Yes	Amiodarone,DC cardioversion,ß-blocker		Yes
31/10/2016 17:58	31/10/2016 18:04	IP Address	109.152.18.239	100	335	TRUE	31/10/2016 18:04	R_1mOFROxBYmVbk2Z					51.78329468	0.633300781	anonymous	District General Hospital	500-1000	18	Mixed ICU		Consultant	More than 10 years	Anaesthesia	Independent of their heart rate I treat all patients who have developed new onset fast AF, even if the blood pressure remains stable	Rate control	Amiodarone		Supplement electrolytes to a high normal level and anti-arrhythmics	>4.5 mmol/l	I do not aim for a specific serum magnesium level	Pharmacodynamic properties		I do not regularly anti-coagulate critically ill patients with new-onset fast AF	I do not use stroke risk scores routinely in critically ill patients with new onset AF to assess the need for anticoagulation,Stroke risk scores inaccurately reflect the risk of embolic events in critically ill patients with new-onset atrial fibrillation due to prothrombotic changes associated with critical illness,Stroke risk scores favour anti-coagulation despite a higher risk of bleeding in cr…	I do not regularly anti-coagulate critically ill patients with new onset fast AF	I regularly perform or request transthoracic echocardiography	Yes	Amiodarone,ß-blocker,Flecainide,Digoxin		No
31/10/2016 18:02	31/10/2016 18:05	IP Address	86.187.237.121	100	210	TRUE	31/10/2016 18:05	R_0GuJ6HI9fFkiEW9					51.49639893	-0.122406006	anonymous	Tertiary Referral Centre or University Hospital	500-1000	9	Mixed ICU		Consultant	More than 10 years	Anaesthesia	Independent of their heart rate I treat all patients who have developed new onset fast AF, even if the blood pressure remains stable	Rhythm control	Amiodarone		DC cardioversion when anti-arrhythmics and electrolyte replacement fail to achieve rate and/or rhythm control	>4 mmol/l	1.0-1.2 mmol/l	Adverse effect profile		New onset AF within 48 hours	I do not use stroke risk scores routinely in critically ill patients with new onset AF to assess the need for anticoagulation	Subcutaneous Low Molecular Weight heparin in therapeutic dose	I do not routinely perform Echocardiography to guide treatment	Yes	DC cardioversion,Flecainide,Other anti-arrhythmics (e. g. verapamil, sotalol): Please specify:	Ibutilide	No
31/10/2016 18:04	31/10/2016 18:11	IP Address	2.31.234.227	100	381	TRUE	31/10/2016 18:11	R_2EHq0wo22Ms4nwE					51.45210266	-0.06149292	anonymous	Tertiary Referral Centre or University Hospital	>2000	21	Mixed ICU		Consultant	More than 10 years	Intensive Care Medicine only	100-119/beats per min	Rate control	Digoxin		Supplement electrolytes to a high normal level and anti-arrhythmics	>4.5 mmol/l	1.0-1.2 mmol/l	Availability from hospital pharmacy,Pharmacokinetic advantages,Adverse effect profile		New onset AF within 72 hours	I do not use stroke risk scores routinely in critically ill patients with new onset AF to assess the need for anticoagulation	Intravenous High Molecular Weight heparin in therapeutic dose,Subcutaneous Low Molecular Weight heparin in therapeutic dose	I regularly perform or request transthoracic echocardiography	Yes	Amiodarone,DC cardioversion,ß-blocker,Digoxin		Yes
31/10/2016 18:06	31/10/2016 18:12	IP Address	77.100.92.38	100	401	TRUE	31/10/2016 18:12	R_1jdkUrsgrF8Eem8					51.44540405	-0.329696655	anonymous	Tertiary Referral Centre or University Hospital	500-1000	16	Mixed ICU		Consultant	More than 10 years	Intensive Care Medicine only	Independent of their heart rate I treat all patients who have developed new onset fast AF, even if the blood pressure remains stable	Rate control	Amiodarone		Supplement electrolytes (magnesium and/or potassium) to a high normal level	>4.5 mmol/l	1.0-1.2 mmol/l	Pharmacokinetic advantages		New onset AF within 48 hours	I do not use stroke risk scores routinely in critically ill patients with new onset AF to assess the need for anticoagulation	Intravenous High Molecular Weight heparin in therapeutic dose,Subcutaneous Low Molecular Weight heparin in therapeutic dose,Use of novel oral anti-coagulants (NOACs)	I do not routinely perform Echocardiography to guide treatment	Yes	Amiodarone		Yes
31/10/2016 18:08	31/10/2016 18:14	IP Address	92.40.249.31	100	341	TRUE	31/10/2016 18:14	R_30es6bh7qyRZ1Rf					51.49639893	-0.122406006	anonymous	District General Hospital	500-1000	16	Mixed ICU		Consultant	1-3 years	Anaesthesia	Independent of their heart rate I treat all patients who have developed new onset fast AF, even if the blood pressure remains stable	Rhythm control	Amiodarone		Supplement electrolytes to a high normal level and DC cardioversion	>4 mmol/l	1.0-1.2 mmol/l	Availability from hospital pharmacy		I do not regularly anti-coagulate critically ill patients with new-onset fast AF	Stroke risk scores inaccurately reflect the risk of embolic events in critically ill patients with new-onset atrial fibrillation due to prothrombotic changes associated with critical illness	I do not regularly anti-coagulate critically ill patients with new onset fast AF	I only regularly perform Echocardiography in patients with cardiac history	No	Amiodarone,Flecainide		No
31/10/2016 18:09	31/10/2016 18:15	IP Address	90.198.11.108	100	342	TRUE	31/10/2016 18:15	R_272Ps3yiENgRVTD					53.41670227	-3	anonymous	District General Hospital	500-1000	15	Mixed ICU		Consultant	5-10 years	Anaesthesia	120-139/beats per min	Rhythm control	Amiodarone		Supplement electrolytes to a high normal level and anti-arrhythmics	>4.5 mmol/l	1.0-1.2 mmol/l	Availability from hospital pharmacy,Pharmacodynamic properties		New onset AF within 48 hours	Stroke risk scores favour anti-coagulation despite a higher risk of bleeding in critical illness,Modified risk scores should be developed for critically ill patients with new-onset atrial fibrillation	Intravenous High Molecular Weight heparin in therapeutic dose,Subcutaneous Low Molecular Weight heparin in therapeutic dose	I regularly perform or request transthoracic echocardiography	Yes	Flecainide		No
31/10/2016 18:06	31/10/2016 18:18	IP Address	81.254.46.118	100	700	TRUE	31/10/2016 18:18	R_ZxvKbMhQXjagrux					50.63299561	3.05859375	anonymous	Teaching Hospital	500-1000	15	Mixed ICU		Consultant	More than 10 years	Anaesthesia	120-139/beats per min	Rate control	Amiodarone		DC cardioversion when anti-arrhythmics and electrolyte replacement fail to achieve rate and/or rhythm control	>4.5 mmol/l	1.0-1.2 mmol/l	Pharmacokinetic advantages,Pharmacodynamic properties,Adverse effect profile		New onset AF within 48 hours	I regularly calculate a risk score (e. g. CHAD2, CHA2DS2-VASc) to assess the need for anti-coagulation,Modified risk scores should be developed for critically ill patients with new-onset atrial fibrillation	Intravenous High Molecular Weight heparin in therapeutic dose	I regularly perform or request transthoracic echocardiography	Yes	ß-blocker		Yes
31/10/2016 18:16	31/10/2016 18:20	IP Address	194.176.105.138	100	264	TRUE	31/10/2016 18:20	R_2rCpbU2YeCucW6H					51.51420593	-0.093093872	anonymous	Teaching Hospital	500-1000	13	Predominantly surgical		Consultant	5-10 years	Anaesthesia	>160/beats per min	Rate control	Amiodarone		Supplement electrolytes to a high normal level and anti-arrhythmics	>4 mmol/l	0.75-1 mmol/l	Pharmacodynamic properties		I do not regularly anti-coagulate critically ill patients with new-onset fast AF	I do not use stroke risk scores routinely in critically ill patients with new onset AF to assess the need for anticoagulation,Stroke risk scores inaccurately reflect the risk of embolic events in critically ill patients with new-onset atrial fibrillation due to prothrombotic changes associated with critical illness,Modified risk scores should be developed for critically ill patients with new-onse…	I do not regularly anti-coagulate critically ill patients with new onset fast AF	I do not routinely perform Echocardiography to guide treatment	Yes	ß-blocker		Yes
31/10/2016 18:16	31/10/2016 18:21	IP Address	95.149.181.101	100	311	TRUE	31/10/2016 18:21	R_2BmpXwOsacFpGEP					50.26170349	-5.043304443	anonymous	Teaching Hospital	1000-2000	15	Mixed ICU		Trainee	1-3 years	Anaesthesia	120-139/beats per min	Rate control	Amiodarone		DC cardioversion when anti-arrhythmics and electrolyte replacement fail to achieve rate and/or rhythm control	>4.5 mmol/l	1.0-1.2 mmol/l	ICU drug policy,Pharmacodynamic properties,Adverse effect profile		New onset AF within 72 hours	I do not use stroke risk scores routinely in critically ill patients with new onset AF to assess the need for anticoagulation,Modified risk scores should be developed for critically ill patients with new-onset atrial fibrillation	Subcutaneous Low Molecular Weight heparin in therapeutic dose	I regularly perform or request transthoracic echocardiography	Yes	Amiodarone,ß-blocker		No
31/10/2016 18:16	31/10/2016 18:22	IP Address	81.156.73.137	100	342	TRUE	31/10/2016 18:22	R_6G4osQkyduW83Tj					53.35040283	-2.544906616	anonymous	District General Hospital	500-1000	18	Mixed ICU		Consultant	More than 10 years	Anaesthesia	100-119/beats per min	Rate control	Amiodarone		Supplement electrolytes to a high normal level and DC cardioversion	>4.5 mmol/l	1.0-1.2 mmol/l	Availability from hospital pharmacy,ICU drug policy,Cost,Pharmacokinetic advantages,Pharmacodynamic properties,Adverse effect profile		New onset AF within 48 hours	I do not use stroke risk scores routinely in critically ill patients with new onset AF to assess the need for anticoagulation	Subcutaneous Low Molecular Weight heparin in therapeutic dose,Use of warfarin	I regularly perform or request transthoracic echocardiography	Yes	Amiodarone		No
31/10/2016 18:19	31/10/2016 18:23	IP Address	213.205.198.164	100	255	TRUE	31/10/2016 18:23	R_3s6YlBbP6Pkq6RA					51.57650757	-0.397399902	anonymous	District General Hospital	1000-2000	24	Mixed ICU		Consultant	5-10 years	Anaesthesia	Independent of their heart rate I treat all patients who have developed new onset fast AF, even if the blood pressure remains stable	Rate control	Amiodarone		Supplement electrolytes to a high normal level and anti-arrhythmics	>4.5 mmol/l	I do not aim for a specific serum magnesium level	ICU drug policy		I do not regularly anti-coagulate critically ill patients with new-onset fast AF	I regularly calculate a risk score (e. g. CHAD2, CHA2DS2-VASc) to assess the need for anti-coagulation	Intravenous High Molecular Weight heparin in therapeutic dose,I do not regularly anti-coagulate critically ill patients with new onset fast AF	I regularly perform or request transthoracic echocardiography	Yes	Amiodarone,Digoxin		Yes
31/10/2016 18:22	31/10/2016 18:25	IP Address	109.152.219.110	100	158	TRUE	31/10/2016 18:25	R_1MS7MvvKeKNYV8k					50.86669922	-0.016693115	anonymous	Tertiary Referral Centre or University Hospital	1000-2000	25	Mixed ICU		Trainee	5-10 years	Anaesthesia	120-139/beats per min	Rate control	Amiodarone		Supplement electrolytes to a high normal level and DC cardioversion	>5 mmol/l	>1.2 mmol/l	Availability from hospital pharmacy,ICU drug policy,Pharmacokinetic advantages,Pharmacodynamic properties,Adverse effect profile		New onset AF within 72 hours	I do not use stroke risk scores routinely in critically ill patients with new onset AF to assess the need for anticoagulation,Modified risk scores should be developed for critically ill patients with new-onset atrial fibrillation	Subcutaneous Low Molecular Weight heparin in therapeutic dose	I do not routinely perform Echocardiography to guide treatment	Yes	Amiodarone,DC cardioversion,ß-blocker		Yes
31/10/2016 18:18	31/10/2016 18:25	IP Address	85.255.235.226	100	427	TRUE	31/10/2016 18:25	R_1DHBJERoP8MIBAa					51.49639893	-0.122406006	anonymous	District General Hospital	1000-2000	13	Mixed ICU		Trainee	3-5 years	Anaesthesia	Independent of their heart rate I treat all patients who have developed new onset fast AF, even if the blood pressure remains stable	I have no primary treatment goal in these patients	ß-blocker		Supplement electrolytes (magnesium and/or potassium) to a high normal level	>4.5 mmol/l	1.0-1.2 mmol/l	Pharmacokinetic advantages,Pharmacodynamic properties,Adverse effect profile		Before starting anti-arrhythmic medication	I regularly calculate a risk score (e. g. CHAD2, CHA2DS2-VASc) to assess the need for anti-coagulation,Stroke risk scores inaccurately reflect the risk of embolic events in critically ill patients with new-onset atrial fibrillation due to prothrombotic changes associated with critical illness,Modified risk scores should be developed for critically ill patients with new-onset atrial fibrillation	Subcutaneous Low Molecular Weight heparin in therapeutic dose	I regularly perform or request transthoracic echocardiography	Yes	ß-blocker		No
31/10/2016 18:20	31/10/2016 18:26	IP Address	86.164.27.215	100	347	TRUE	31/10/2016 18:26	R_3ptlJ82IDks29kd					55.77330017	-4.333404541	anonymous	Tertiary Referral Centre or University Hospital	1000-2000	54	Mixed ICU		Consultant	3-5 years	Anaesthesia	Independent of their heart rate I treat all patients who have developed new onset fast AF, even if the blood pressure remains stable	Rhythm control	Amiodarone		DC cardioversion when anti-arrhythmics and electrolyte replacement fail to achieve rate and/or rhythm control	>4.5 mmol/l	1.0-1.2 mmol/l	Availability from hospital pharmacy,Pharmacodynamic properties		I do not regularly anti-coagulate critically ill patients with new-onset fast AF	I do not use stroke risk scores routinely in critically ill patients with new onset AF to assess the need for anticoagulation,Stroke risk scores inaccurately reflect the risk of embolic events in critically ill patients with new-onset atrial fibrillation due to prothrombotic changes associated with critical illness,Stroke risk scores favour anti-coagulation despite a higher risk of bleeding in cr…	I do not regularly anti-coagulate critically ill patients with new onset fast AF	I regularly perform or request transthoracic echocardiography	Yes	Amiodarone,DC cardioversion,ß-blocker		No
31/10/2016 18:28	31/10/2016 18:31	IP Address	81.102.153.215	100	183	TRUE	31/10/2016 18:31	R_1QayHM7ZJrw3vki					53.80000305	-1.583297729	anonymous	District General Hospital	500-1000	13	Mixed ICU		Consultant	More than 10 years	Anaesthesia	Independent of their heart rate I treat all patients who have developed new onset fast AF, even if the blood pressure remains stable	Rhythm control	Amiodarone		Supplement electrolytes to a high normal level and DC cardioversion	>4.5 mmol/l	1.0-1.2 mmol/l	Other, please specify:	I wouldn't use antiarrhytmics first line	New onset AF within 48 hours	I regularly calculate a risk score (e. g. CHAD2, CHA2DS2-VASc) to assess the need for anti-coagulation	Subcutaneous Low Molecular Weight heparin in therapeutic dose	I regularly perform or request transthoracic echocardiography	Yes	Amiodarone,DC cardioversion,Diltiazem		No
31/10/2016 18:28	31/10/2016 18:32	IP Address	194.176.105.168	100	194	TRUE	31/10/2016 18:32	R_eEvJJ6TyZ34zSUl					51.44999695	-0.416702271	anonymous	Tertiary Referral Centre or University Hospital	1000-2000	70	Mixed ICU		Consultant	5-10 years	Acute medicine	120-139/beats per min	Rhythm control	ß-blocker		Supplement electrolytes (magnesium and/or potassium) to a high normal level	>4.5 mmol/l	1.0-1.2 mmol/l	Other, please specify:	Effectiveness	I do not regularly anti-coagulate critically ill patients with new-onset fast AF	I do not use stroke risk scores routinely in critically ill patients with new onset AF to assess the need for anticoagulation	Subcutaneous Low Molecular Weight heparin in therapeutic dose,I do not regularly anti-coagulate critically ill patients with new onset fast AF	I do not routinely perform Echocardiography to guide treatment	Yes	ß-blocker		Yes
31/10/2016 18:28	31/10/2016 18:32	IP Address	82.25.30.52	100	196	TRUE	31/10/2016 18:32	R_3EMbVgCS1X2Fu1U					53.42520142	-2.324401855	anonymous	Tertiary Referral Centre or University Hospital	1000-2000	48	Mixed ICU		Consultant	More than 10 years	Anaesthesia	Independent of their heart rate I treat all patients who have developed new onset fast AF, even if the blood pressure remains stable	Rhythm control	Amiodarone		Supplement electrolytes to a high normal level and anti-arrhythmics	>4.5 mmol/l	1.0-1.2 mmol/l	Other, please specify:	trial and error	I do not regularly anti-coagulate critically ill patients with new-onset fast AF	I do not use stroke risk scores routinely in critically ill patients with new onset AF to assess the need for anticoagulation	I do not regularly anti-coagulate critically ill patients with new onset fast AF	I regularly perform or request transthoracic echocardiography	No	Amiodarone		No
31/10/2016 18:27	31/10/2016 18:32	IP Address	86.174.7.148	100	310	TRUE	31/10/2016 18:32	R_xttKoib8j9iMbAJ					52.67550659	-2.76159668	anonymous	District General Hospital	500-1000	14	Mixed ICU		Consultant	More than 10 years	Anaesthesia	120-139/beats per min	Rhythm control	Other anti-arrhythmics (e. g. Verapamil, sotalol): please specify:	magnesium	Supplement electrolytes to a high normal level and DC cardioversion	>4.5 mmol/l	0.75-1 mmol/l	Other, please specify:	Experience	New onset AF within 48 hours	I do not use stroke risk scores routinely in critically ill patients with new onset AF to assess the need for anticoagulation,Modified risk scores should be developed for critically ill patients with new-onset atrial fibrillation	Intravenous High Molecular Weight heparin in therapeutic dose,Subcutaneous Low Molecular Weight heparin in therapeutic dose,Use of warfarin	I do not routinely perform Echocardiography to guide treatment	Yes	Amiodarone		Yes
31/10/2016 18:28	31/10/2016 18:35	IP Address	86.0.92.100	100	384	TRUE	31/10/2016 18:35	R_3qIxROlOqF7vKw1					53.80000305	-1.583297729	anonymous	Tertiary Referral Centre or University Hospital	>2000	54	Specialist ICU (please name specialty):	Mixed plus neuro surgery	Trainee	3-5 years	Intensive Care Medicine only	Independent of their heart rate I treat all patients who have developed new onset fast AF, even if the blood pressure remains stable	Rate control	Amiodarone		Supplement electrolytes to a high normal level and anti-arrhythmics	>4.5 mmol/l	>1.2 mmol/l	Pharmacokinetic advantages		I do not regularly anti-coagulate critically ill patients with new-onset fast AF	Stroke risk scores inaccurately reflect the risk of embolic events in critically ill patients with new-onset atrial fibrillation due to prothrombotic changes associated with critical illness	I do not regularly anti-coagulate critically ill patients with new onset fast AF	I do not routinely perform Echocardiography to guide treatment	Yes	Amiodarone,DC cardioversion,ß-blocker,Digoxin		Yes
31/10/2016 18:34	31/10/2016 18:38	IP Address	164.39.215.34	100	237	TRUE	31/10/2016 18:38	R_8nOWZXX1pOSdTSt					53.5	-2.216705322	anonymous	Tertiary Referral Centre or University Hospital	>2000	18	Specialist ICU (please name specialty):	neuro, trauma and general	Consultant	5-10 years	Emergency Medicine	Independent of their heart rate I treat all patients who have developed new onset fast AF, even if the blood pressure remains stable	Rate control	Amiodarone		Supplement electrolytes to a high normal level and anti-arrhythmics	>4 mmol/l	I do not aim for a specific serum magnesium level	Pharmacokinetic advantages,Pharmacodynamic properties		I do not regularly anti-coagulate critically ill patients with new-onset fast AF	I do not use stroke risk scores routinely in critically ill patients with new onset AF to assess the need for anticoagulation	I do not regularly anti-coagulate critically ill patients with new onset fast AF	I do not routinely perform Echocardiography to guide treatment	Yes	Amiodarone,DC cardioversion,ß-blocker,Flecainide		No
31/10/2016 18:39	31/10/2016 18:44	IP Address	86.159.89.219	100	345	TRUE	31/10/2016 18:44	R_2S3jJZ4Reibh4Oe					51.5	-3.199996948	anonymous	District General Hospital	500-1000	8	Mixed ICU		Consultant	More than 10 years	Anaesthesia	120-139/beats per min	Rate control	Amiodarone		Supplement electrolytes to a high normal level and anti-arrhythmics	>4 mmol/l	1.0-1.2 mmol/l	ICU drug policy,Adverse effect profile		I do not regularly anti-coagulate critically ill patients with new-onset fast AF	I do not use stroke risk scores routinely in critically ill patients with new onset AF to assess the need for anticoagulation,Stroke risk scores favour anti-coagulation despite a higher risk of bleeding in critical illness	I do not regularly anti-coagulate critically ill patients with new onset fast AF	I do not routinely perform Echocardiography to guide treatment	No	Amiodarone,DC cardioversion		Yes
31/10/2016 18:39	31/10/2016 18:45	IP Address	82.132.244.162	100	355	TRUE	31/10/2016 18:45	R_YXopEq7F0oP3lmh					51.49639893	-0.122406006	anonymous	Teaching Hospital	500-1000	36	Mixed ICU		Consultant	5-10 years	Anaesthesia	120-139/beats per min	Rate control	Amiodarone		Supplement electrolytes to a high normal level and anti-arrhythmics	>4.5 mmol/l	1.0-1.2 mmol/l	ICU drug policy		I do not regularly anti-coagulate critically ill patients with new-onset fast AF	I do not use stroke risk scores routinely in critically ill patients with new onset AF to assess the need for anticoagulation,Stroke risk scores inaccurately reflect the risk of embolic events in critically ill patients with new-onset atrial fibrillation due to prothrombotic changes associated with critical illness,Modified risk scores should be developed for critically ill patients with new-onse…	Subcutaneous Low Molecular Weight heparin in therapeutic dose	I only regularly perform Echocardiography in patients with cardiac history	Yes	Amiodarone,ß-blocker		Yes
31/10/2016 18:40	31/10/2016 18:46	IP Address	90.214.205.106	100	366	TRUE	31/10/2016 18:46	R_2B4YTIyCMM6TtqJ					53.5	-2.216705322	anonymous	Tertiary Referral Centre or University Hospital	1000-2000	26	Specialist ICU (please name specialty):	Cardiothoracic	Consultant	More than 10 years	Anaesthesia	Independent of their heart rate I treat all patients who have developed new onset fast AF, even if the blood pressure remains stable	Rhythm control	ß-blocker		DC cardioversion when anti-arrhythmics and electrolyte replacement fail to achieve rate and/or rhythm control	>4.5 mmol/l	>1.2 mmol/l	Other, please specify:	Found it to be superior over the years	New onset AF within 72 hours	I do not use stroke risk scores routinely in critically ill patients with new onset AF to assess the need for anticoagulation	Intravenous High Molecular Weight heparin in therapeutic dose,Subcutaneous Low Molecular Weight heparin in therapeutic dose	I regularly perform or request transoesophageal echocardiography	Yes	ß-blocker		No
31/10/2016 18:39	31/10/2016 18:47	IP Address	86.190.14.39	100	483	TRUE	31/10/2016 18:47	R_1hxRjtuqFvTUlgf					52.76589966	-0.886901855	anonymous	Teaching Hospital	1000-2000	24	Mixed ICU		Consultant	More than 10 years	Anaesthesia	120-139/beats per min	Rate control	Amiodarone		Supplement electrolytes to a high normal level and anti-arrhythmics	>4.5 mmol/l	1.0-1.2 mmol/l	ICU drug policy,Pharmacodynamic properties		New onset AF within 72 hours	I do not use stroke risk scores routinely in critically ill patients with new onset AF to assess the need for anticoagulation,Stroke risk scores inaccurately reflect the risk of embolic events in critically ill patients with new-onset atrial fibrillation due to prothrombotic changes associated with critical illness,Modified risk scores should be developed for critically ill patients with new-onse…	Subcutaneous Low Molecular Weight heparin in therapeutic dose	I do not routinely perform Echocardiography to guide treatment	Yes	Amiodarone,ß-blocker		No
31/10/2016 17:34	31/10/2016 18:51	IP Address	90.209.65.212	100	4628	TRUE	31/10/2016 18:51	R_2pSuDAZUOY2Gp0v					51.5	-0.366699219	anonymous	Teaching Hospital	>2000	16	Predominantly surgical		Trainee	5-10 years	Anaesthesia	140-159/beats per min	Rhythm control	Amiodarone		Supplement electrolytes to a high normal level and anti-arrhythmics	>4.5 mmol/l	>1.2 mmol/l	Pharmacodynamic properties,Adverse effect profile		I do not regularly anti-coagulate critically ill patients with new-onset fast AF	Modified risk scores should be developed for critically ill patients with new-onset atrial fibrillation	I do not regularly anti-coagulate critically ill patients with new onset fast AF	I regularly perform or request transthoracic echocardiography	Yes	Amiodarone,DC cardioversion,ß-blocker,Digoxin		No
31/10/2016 18:47	31/10/2016 18:51	IP Address	86.167.131.57	100	244	TRUE	31/10/2016 18:51	R_5hCQVJk7NHYMo1j					52.32910156	-0.903503418	anonymous	Tertiary Referral Centre or University Hospital	1000-2000	19	Mixed ICU		Consultant	More than 10 years	Anaesthesia	Independent of their heart rate I treat all patients who have developed new onset fast AF, even if the blood pressure remains stable	Rhythm control	Amiodarone		Supplement electrolytes to a high normal level and anti-arrhythmics	>4.5 mmol/l	I do not aim for a specific serum magnesium level	Pharmacokinetic advantages,Pharmacodynamic properties		I do not regularly anti-coagulate critically ill patients with new-onset fast AF	I do not use stroke risk scores routinely in critically ill patients with new onset AF to assess the need for anticoagulation	I do not regularly anti-coagulate critically ill patients with new onset fast AF	I do not routinely perform Echocardiography to guide treatment,I only regularly perform Echocardiography in patients with cardiac history	Yes	Amiodarone,ß-blocker		Yes
31/10/2016 18:45	31/10/2016 18:51	IP Address	94.173.130.174	100	379	TRUE	31/10/2016 18:51	R_3lFXTXGl9nWmh0T					52.46670532	-1.916702271	anonymous	Tertiary Referral Centre or University Hospital	>2000	80	Mixed ICU		Consultant	More than 10 years	Anaesthesia	120-139/beats per min	Rate control	ß-blocker		Supplement electrolytes to a high normal level and anti-arrhythmics	>4 mmol/l	1.0-1.2 mmol/l	Adverse effect profile		New onset AF within 48 hours	Stroke risk scores favour anti-coagulation despite a higher risk of bleeding in critical illness	Subcutaneous Low Molecular Weight heparin in therapeutic dose	I do not routinely perform Echocardiography to guide treatment	Yes	ß-blocker		No
31/10/2016 18:48	31/10/2016 18:53	IP Address	5.81.25.197	100	348	TRUE	31/10/2016 18:53	R_26o2PsaWj80DvS2					54.77400208	-3.430206299	anonymous	District General Hospital	500-1000	9	Mixed ICU		Consultant	More than 10 years	Anaesthesia	Independent of their heart rate I treat all patients who have developed new onset fast AF, even if the blood pressure remains stable	Rhythm control	Amiodarone		Supplement electrolytes to a high normal level and anti-arrhythmics	>4.5 mmol/l	1.0-1.2 mmol/l	Pharmacodynamic properties		I do not regularly anti-coagulate critically ill patients with new-onset fast AF	I do not use stroke risk scores routinely in critically ill patients with new onset AF to assess the need for anticoagulation	I do not regularly anti-coagulate critically ill patients with new onset fast AF	I do not routinely perform Echocardiography to guide treatment	No	Amiodarone,DC cardioversion,ß-blocker,Digoxin		Yes
31/10/2016 18:51	31/10/2016 18:55	IP Address	82.1.9.127	100	279	TRUE	31/10/2016 18:55	R_brSR17NA82C8BkV					53.75	-2.483306885	anonymous	Teaching Hospital	1000-2000	23	Mixed ICU		Consultant	More than 10 years	Anaesthesia	120-139/beats per min	Rhythm control	Amiodarone		Supplement electrolytes to a high normal level and anti-arrhythmics	>4.5 mmol/l	>1.2 mmol/l	Pharmacodynamic properties		I do not regularly anti-coagulate critically ill patients with new-onset fast AF	Modified risk scores should be developed for critically ill patients with new-onset atrial fibrillation	Subcutaneous Low Molecular Weight heparin in therapeutic dose	I do not routinely perform Echocardiography to guide treatment	Yes	Amiodarone		Yes
31/10/2016 18:56	31/10/2016 19:00	IP Address	83.216.139.35	100	248	TRUE	31/10/2016 19:00	R_1kFWutLRADfbT4e					53.03329468	-1.466705322	anonymous	District General Hospital	I do not know	12	Mixed ICU		Trainee	1-3 years	Anaesthesia	140-159/beats per min	Rate control	Amiodarone		DC cardioversion when anti-arrhythmics and electrolyte replacement fail to achieve rate and/or rhythm control	>4.5 mmol/l	1.0-1.2 mmol/l	Pharmacokinetic advantages,Pharmacodynamic properties		New onset AF within 48 hours	I do not use stroke risk scores routinely in critically ill patients with new onset AF to assess the need for anticoagulation,Stroke risk scores inaccurately reflect the risk of embolic events in critically ill patients with new-onset atrial fibrillation due to prothrombotic changes associated with critical illness,Stroke risk scores favour anti-coagulation despite a higher risk of bleeding in cr…	Intravenous High Molecular Weight heparin in therapeutic dose,Subcutaneous Low Molecular Weight heparin in therapeutic dose	I regularly perform or request transthoracic echocardiography	Yes	Amiodarone		No
31/10/2016 18:52	31/10/2016 19:03	IP Address	81.141.124.166	100	676	TRUE	31/10/2016 19:03	R_OC2YvJu9ck7Paq5					51.3500061	-0.199996948	anonymous	District General Hospital	&lt;500	4	Predominantly surgical		Consultant	More than 10 years	Anaesthesia	100-119/beats per min	Rhythm control	ß-blocker		DC cardioversion when anti-arrhythmics and electrolyte replacement fail to achieve rate and/or rhythm control	>4.5 mmol/l	I do not aim for a specific serum magnesium level	Pharmacokinetic advantages,Pharmacodynamic properties,Adverse effect profile		I do not regularly anti-coagulate critically ill patients with new-onset fast AF	Stroke risk scores favour anti-coagulation despite a higher risk of bleeding in critical illness,Modified risk scores should be developed for critically ill patients with new-onset atrial fibrillation	I do not regularly anti-coagulate critically ill patients with new onset fast AF	I regularly perform or request transthoracic echocardiography	Yes	Amiodarone,DC cardioversion,ß-blocker,Flecainide,Diltiazem,Digoxin		No
31/10/2016 18:54	31/10/2016 19:04	IP Address	94.3.136.199	100	543	TRUE	31/10/2016 19:04	R_2aiqYjPA6D9PGW5					51.47439575	-0.215194702	anonymous	Tertiary Referral Centre or University Hospital	I do not know	42	Mixed ICU		Trainee	&lt;1 year	Acute medicine	120-139/beats per min	Rhythm control	Amiodarone		DC cardioversion when anti-arrhythmics and electrolyte replacement fail to achieve rate and/or rhythm control	>4.5 mmol/l	>1.2 mmol/l	Adverse effect profile		New onset AF within 24 hours	I regularly calculate a risk score (e. g. CHAD2, CHA2DS2-VASc) to assess the need for anti-coagulation,Stroke risk scores inaccurately reflect the risk of embolic events in critically ill patients with new-onset atrial fibrillation due to prothrombotic changes associated with critical illness,Modified risk scores should be developed for critically ill patients with new-onset atrial fibrillation	Intravenous High Molecular Weight heparin in therapeutic dose,Subcutaneous Low Molecular Weight heparin in therapeutic dose	I regularly perform or request transthoracic echocardiography	No	Amiodarone,DC cardioversion,Flecainide		Yes
31/10/2016 19:02	31/10/2016 19:10	IP Address	86.163.123.69	100	451	TRUE	31/10/2016 19:10	R_2pJKSpJ1dZzhs3f					51.61669922	-0.100006104	anonymous	District General Hospital	&lt;500	10	Mixed ICU		Consultant	More than 10 years	Anaesthesia	120-139/beats per min	Rhythm control	Amiodarone		Supplement electrolytes to a high normal level and anti-arrhythmics	>4.5 mmol/l	I do not aim for a specific serum magnesium level	Pharmacodynamic properties		I do not regularly anti-coagulate critically ill patients with new-onset fast AF	I do not use stroke risk scores routinely in critically ill patients with new onset AF to assess the need for anticoagulation,Stroke risk scores inaccurately reflect the risk of embolic events in critically ill patients with new-onset atrial fibrillation due to prothrombotic changes associated with critical illness	Subcutaneous Low Molecular Weight heparin in therapeutic dose,I do not regularly anti-coagulate critically ill patients with new onset fast AF	I do not routinely perform Echocardiography to guide treatment	Yes	Amiodarone		Yes
31/10/2016 19:05	31/10/2016 19:11	IP Address	82.40.186.242	100	335	TRUE	31/10/2016 19:11	R_Dud7s9QfcIVFjnH					51.18330383	0.283294678	anonymous	District General Hospital	500-1000	20	Mixed ICU		Consultant	More than 10 years	Anaesthesia	Independent of their heart rate I treat all patients who have developed new onset fast AF, even if the blood pressure remains stable	Rhythm control	Amiodarone		Supplement electrolytes to a high normal level and anti-arrhythmics	>4.5 mmol/l	1.0-1.2 mmol/l	Pharmacodynamic properties		I do not regularly anti-coagulate critically ill patients with new-onset fast AF	I do not use stroke risk scores routinely in critically ill patients with new onset AF to assess the need for anticoagulation,Stroke risk scores favour anti-coagulation despite a higher risk of bleeding in critical illness,Modified risk scores should be developed for critically ill patients with new-onset atrial fibrillation	I do not regularly anti-coagulate critically ill patients with new onset fast AF	I regularly perform or request transthoracic echocardiography	Yes	Amiodarone		No
31/10/2016 19:06	31/10/2016 19:12	IP Address	86.167.244.238	100	319	TRUE	31/10/2016 19:12	R_2WGTmQSkLnyrGfr					51.49639893	-0.122406006	anonymous	District General Hospital	1000-2000	19	Mixed ICU		Consultant	More than 10 years	Anaesthesia	120-139/beats per min	Rhythm control	Amiodarone		Supplement electrolytes to a high normal level and anti-arrhythmics	>4 mmol/l	1.0-1.2 mmol/l	Adverse effect profile		I do not regularly anti-coagulate critically ill patients with new-onset fast AF	I do not use stroke risk scores routinely in critically ill patients with new onset AF to assess the need for anticoagulation,Stroke risk scores inaccurately reflect the risk of embolic events in critically ill patients with new-onset atrial fibrillation due to prothrombotic changes associated with critical illness,Stroke risk scores favour anti-coagulation despite a higher risk of bleeding in cr…	Subcutaneous Low Molecular Weight heparin in therapeutic dose	I only regularly perform Echocardiography in patients with cardiac history	Yes	Amiodarone,DC cardioversion,ß-blocker		No
31/10/2016 19:07	31/10/2016 19:13	IP Address	85.255.236.55	100	335	TRUE	31/10/2016 19:13	R_3O6r1vsb1jeO232					51.49639893	-0.122406006	anonymous	District General Hospital	500-1000	9	Mixed ICU		Consultant	More than 10 years	Anaesthesia	Independent of their heart rate I treat all patients who have developed new onset fast AF, even if the blood pressure remains stable	Rhythm control	Amiodarone		Supplement electrolytes to a high normal level and anti-arrhythmics	>4.5 mmol/l	0.75-1 mmol/l	Pharmacodynamic properties		Before DC cardioversion	I do not use stroke risk scores routinely in critically ill patients with new onset AF to assess the need for anticoagulation,Stroke risk scores inaccurately reflect the risk of embolic events in critically ill patients with new-onset atrial fibrillation due to prothrombotic changes associated with critical illness,Modified risk scores should be developed for critically ill patients with new-onse…	I do not regularly anti-coagulate critically ill patients with new onset fast AF	I do not routinely perform Echocardiography to guide treatment	No	Amiodarone,DC cardioversion,ß-blocker,Digoxin		No
31/10/2016 19:11	31/10/2016 19:14	IP Address	86.134.217.201	100	161	TRUE	31/10/2016 19:14	R_29dib0N24S7hEjP					51.55000305	-0.050003052	anonymous	Tertiary Referral Centre or University Hospital	1000-2000	61	Predominantly surgical		Consultant	More than 10 years	Anaesthesia	120-139/beats per min	Rate control	Digoxin		Supplement electrolytes to a high normal level and DC cardioversion	>4.5 mmol/l	>1.2 mmol/l	ICU drug policy		New onset AF within 48 hours	I do not use stroke risk scores routinely in critically ill patients with new onset AF to assess the need for anticoagulation	Subcutaneous Low Molecular Weight heparin in therapeutic dose,I do not regularly anti-coagulate critically ill patients with new onset fast AF	I regularly perform or request transthoracic echocardiography	Yes	ß-blocker		Yes
31/10/2016 19:13	31/10/2016 19:16	IP Address	86.175.110.103	100	212	TRUE	31/10/2016 19:17	R_1gIz15FeolGD28M					53.41670227	-3	anonymous	Teaching Hospital	1000-2000	31	Mixed ICU		Consultant	More than 10 years	Anaesthesia	Independent of their heart rate I treat all patients who have developed new onset fast AF, even if the blood pressure remains stable	Rate control	ß-blocker		Supplement electrolytes to a high normal level and anti-arrhythmics	>4.5 mmol/l	1.0-1.2 mmol/l	Availability from hospital pharmacy,Pharmacokinetic advantages,Pharmacodynamic properties,Adverse effect profile		Before DC cardioversion	I do not use stroke risk scores routinely in critically ill patients with new onset AF to assess the need for anticoagulation,Stroke risk scores inaccurately reflect the risk of embolic events in critically ill patients with new-onset atrial fibrillation due to prothrombotic changes associated with critical illness,Modified risk scores should be developed for critically ill patients with new-onse…	Subcutaneous Low Molecular Weight heparin in therapeutic dose	I do not routinely perform Echocardiography to guide treatment	Yes	Other anti-arrhythmics (e. g. verapamil, sotalol): Please specify:	sotalol	No
31/10/2016 19:19	31/10/2016 19:23	IP Address	46.255.119.7	100	238	TRUE	31/10/2016 19:23	R_2AFRCRXdX5TN301					51.51420593	-0.093093872	anonymous	Tertiary Referral Centre or University Hospital	1000-2000	16	Predominantly surgical		Consultant	More than 10 years	Anaesthesia	140-159/beats per min	Rate control	ß-blocker		Anti-arrhythmics only	>4.5 mmol/l	>1.2 mmol/l	Pharmacodynamic properties		New onset AF within 24 hours	Stroke risk scores inaccurately reflect the risk of embolic events in critically ill patients with new-onset atrial fibrillation due to prothrombotic changes associated with critical illness	Subcutaneous Low Molecular Weight heparin in therapeutic dose	I regularly perform or request transthoracic echocardiography	Yes	ß-blocker		No
31/10/2016 19:14	31/10/2016 19:27	IP Address	81.108.159.177	100	797	TRUE	31/10/2016 19:27	R_2uUk7Q3CwFuFtqI					54.94500732	-1.617492676	anonymous	Tertiary Referral Centre or University Hospital	1000-2000	22	Mixed ICU		Trainee	5-10 years	Anaesthesia	Independent of their heart rate I treat all patients who have developed new onset fast AF, even if the blood pressure remains stable	Rate control	Amiodarone		Supplement electrolytes to a high normal level and anti-arrhythmics	>4.5 mmol/l	1.0-1.2 mmol/l	Adverse effect profile,Other, please specify:	Amiod for relative CV tolerance	I do not regularly anti-coagulate critically ill patients with new-onset fast AF	Stroke risk scores favour anti-coagulation despite a higher risk of bleeding in critical illness	I do not regularly anti-coagulate critically ill patients with new onset fast AF	I only regularly perform Echocardiography in patients with cardiac history	Yes	ß-blocker,Diltiazem,Other anti-arrhythmics (e. g. verapamil, sotalol): Please specify:	Interested to see if compatible with NADR dependent circ	No
31/10/2016 19:25	31/10/2016 19:32	IP Address	5.71.148.127	100	392	TRUE	31/10/2016 19:32	R_1ghgABG54za6vqc					51.75	-0.466705322	anonymous	Teaching Hospital	>2000	45	Mixed ICU		Consultant	5-10 years	Anaesthesia	100-119/beats per min	Rate control	Amiodarone		Supplement electrolytes to a high normal level and anti-arrhythmics	>4 mmol/l	1.0-1.2 mmol/l	Pharmacodynamic properties,Adverse effect profile		New onset AF within 72 hours	I do not use stroke risk scores routinely in critically ill patients with new onset AF to assess the need for anticoagulation,Stroke risk scores inaccurately reflect the risk of embolic events in critically ill patients with new-onset atrial fibrillation due to prothrombotic changes associated with critical illness,Modified risk scores should be developed for critically ill patients with new-onse…	Subcutaneous Low Molecular Weight heparin in therapeutic dose	I regularly perform or request transthoracic echocardiography	Yes	Amiodarone,DC cardioversion,ß-blocker		Yes
31/10/2016 19:31	31/10/2016 19:35	IP Address	86.178.198.231	100	280	TRUE	31/10/2016 19:35	R_1eVvPESgAU7iWgv					53.42520142	-2.324401855	anonymous	Teaching Hospital	>2000	18	Mixed ICU		Trainee	5-10 years	Anaesthesia	120-139/beats per min	Rate control	Amiodarone		Supplement electrolytes (magnesium and/or potassium) to a high normal level	>4.5 mmol/l	1.0-1.2 mmol/l	ICU drug policy,Pharmacokinetic advantages,Pharmacodynamic properties,Adverse effect profile		I do not regularly anti-coagulate critically ill patients with new-onset fast AF	Modified risk scores should be developed for critically ill patients with new-onset atrial fibrillation	Intravenous High Molecular Weight heparin in therapeutic dose,Subcutaneous Low Molecular Weight heparin in therapeutic dose	I regularly perform or request transthoracic echocardiography	Yes	ß-blocker		No
31/10/2016 19:35	31/10/2016 19:40	IP Address	86.141.184.228	100	302	TRUE	31/10/2016 19:40	R_YY9jQLTBJLHGO9r					51.6499939	-0.199996948	anonymous	Tertiary Referral Centre or University Hospital	>2000	34	Mixed ICU		Consultant	5-10 years	Anaesthesia	120-139/beats per min	Rate control	Amiodarone		Supplement electrolytes to a high normal level and DC cardioversion	>4.5 mmol/l	>1.2 mmol/l	ICU drug policy,Cost,Pharmacokinetic advantages,Pharmacodynamic properties,Adverse effect profile		New onset AF within 24 hours	I do not use stroke risk scores routinely in critically ill patients with new onset AF to assess the need for anticoagulation	Intravenous High Molecular Weight heparin in therapeutic dose,Subcutaneous Low Molecular Weight heparin in therapeutic dose	I regularly perform or request transthoracic echocardiography	Yes	Amiodarone		No
31/10/2016 19:24	31/10/2016 19:43	IP Address	86.187.166.216	100	1130	TRUE	31/10/2016 19:43	R_8iCiHwLkVHREkgN					51.55000305	-0.183303833	anonymous	District General Hospital	500-1000	10	Mixed ICU		Consultant	More than 10 years	Anaesthesia	120-139/beats per min	Rate control	Digoxin		Supplement electrolytes to a high normal level and anti-arrhythmics	>4.5 mmol/l	1.0-1.2 mmol/l	Adverse effect profile		I do not regularly anti-coagulate critically ill patients with new-onset fast AF	Modified risk scores should be developed for critically ill patients with new-onset atrial fibrillation	I do not regularly anti-coagulate critically ill patients with new onset fast AF	I regularly perform or request transthoracic echocardiography	Yes	Amiodarone,Diltiazem,Digoxin		Yes
31/10/2016 19:38	31/10/2016 19:43	IP Address	79.77.250.178	100	341	TRUE	31/10/2016 19:43	R_1roHZsHynp27OoP					53.76669312	-2.716705322	anonymous	District General Hospital	500-1000	14	Mixed ICU		Consultant	More than 10 years	Anaesthesia	120-139/beats per min	Rhythm control	Amiodarone		Supplement electrolytes to a high normal level and DC cardioversion	>4.5 mmol/l	1.0-1.2 mmol/l	ICU drug policy,Pharmacodynamic properties		I do not regularly anti-coagulate critically ill patients with new-onset fast AF	I do not use stroke risk scores routinely in critically ill patients with new onset AF to assess the need for anticoagulation,Stroke risk scores inaccurately reflect the risk of embolic events in critically ill patients with new-onset atrial fibrillation due to prothrombotic changes associated with critical illness,Modified risk scores should be developed for critically ill patients with new-onse…	I do not regularly anti-coagulate critically ill patients with new onset fast AF	I regularly perform or request transthoracic echocardiography	Yes	Amiodarone,DC cardioversion,Flecainide		No
31/10/2016 19:39	31/10/2016 19:46	IP Address	81.159.192.243	100	423	TRUE	31/10/2016 19:46	R_3HFclTmoQVtrqR4					54.25480652	-0.47479248	anonymous	District General Hospital	500-1000	6	Mixed ICU		Consultant	More than 10 years	Anaesthesia	120-139/beats per min	Rhythm control	Amiodarone		Supplement electrolytes (magnesium and/or potassium) to a high normal level	>4.5 mmol/l	1.0-1.2 mmol/l	Pharmacokinetic advantages,Pharmacodynamic properties,Adverse effect profile		I do not regularly anti-coagulate critically ill patients with new-onset fast AF	I do not use stroke risk scores routinely in critically ill patients with new onset AF to assess the need for anticoagulation,Stroke risk scores inaccurately reflect the risk of embolic events in critically ill patients with new-onset atrial fibrillation due to prothrombotic changes associated with critical illness	I do not regularly anti-coagulate critically ill patients with new onset fast AF	I regularly perform or request transthoracic echocardiography	Yes	Amiodarone		No
31/10/2016 19:40	31/10/2016 19:46	IP Address	2.102.70.103	100	371	TRUE	31/10/2016 19:46	R_dprAkzWkW7c20VP					53.80000305	-1.583297729	anonymous	District General Hospital	1000-2000	14	Mixed ICU		Consultant	5-10 years	Anaesthesia	Independent of their heart rate I treat all patients who have developed new onset fast AF, even if the blood pressure remains stable	Rhythm control	Other anti-arrhythmics (e. g. Verapamil, sotalol): please specify:	Magnesium	DC cardioversion when anti-arrhythmics and electrolyte replacement fail to achieve rate and/or rhythm control	>4.5 mmol/l	1.0-1.2 mmol/l	Availability from hospital pharmacy,Pharmacodynamic properties,Adverse effect profile,Other, please specify:	Familiarity	New onset AF within 48 hours	I do not use stroke risk scores routinely in critically ill patients with new onset AF to assess the need for anticoagulation	Intravenous High Molecular Weight heparin in therapeutic dose,Subcutaneous Low Molecular Weight heparin in therapeutic dose	I regularly perform or request transthoracic echocardiography	Yes	ß-blocker		Yes
31/10/2016 19:40	31/10/2016 19:46	IP Address	118.208.75.174	100	392	TRUE	31/10/2016 19:46	R_3NHU1bTDoRiYEyK					-27.47099304	153.024292	anonymous	Teaching Hospital	500-1000	9	Predominantly medical		Consultant	5-10 years	Anaesthesia	Independent of their heart rate I treat all patients who have developed new onset fast AF, even if the blood pressure remains stable	Rate control	Amiodarone		Supplement electrolytes to a high normal level and anti-arrhythmics	>4.5 mmol/l	>1.2 mmol/l	Pharmacodynamic properties		I do not regularly anti-coagulate critically ill patients with new-onset fast AF	I do not use stroke risk scores routinely in critically ill patients with new onset AF to assess the need for anticoagulation,Stroke risk scores inaccurately reflect the risk of embolic events in critically ill patients with new-onset atrial fibrillation due to prothrombotic changes associated with critical illness,Stroke risk scores favour anti-coagulation despite a higher risk of bleeding in cr…	Intravenous High Molecular Weight heparin in therapeutic dose,Subcutaneous Low Molecular Weight heparin in therapeutic dose,Use of warfarin	I regularly perform or request transthoracic echocardiography	Yes	Amiodarone		Yes
31/10/2016 19:43	31/10/2016 19:47	IP Address	81.157.246.31	100	256	TRUE	31/10/2016 19:47	R_3fl55A7Ayd38x9b					52.19999695	0.116699219	anonymous	Tertiary Referral Centre or University Hospital	1000-2000	18	Mixed ICU		Consultant	More than 10 years	Anaesthesia	120-139/beats per min	Rate control	Amiodarone		DC cardioversion when anti-arrhythmics and electrolyte replacement fail to achieve rate and/or rhythm control	>4 mmol/l	1.0-1.2 mmol/l	Other, please specify:	Tradition	I do not regularly anti-coagulate critically ill patients with new-onset fast AF	I do not use stroke risk scores routinely in critically ill patients with new onset AF to assess the need for anticoagulation,Modified risk scores should be developed for critically ill patients with new-onset atrial fibrillation	Subcutaneous Low Molecular Weight heparin in therapeutic dose	I do not routinely perform Echocardiography to guide treatment	Yes	ß-blocker		Yes
31/10/2016 17:20	31/10/2016 19:49	IP Address	78.149.38.69	100	8888	TRUE	31/10/2016 19:49	R_3koXndAMhQpxYSw					50.44999695	-3.5	anonymous	Teaching Hospital	500-1000	13	Mixed ICU		Consultant	5-10 years	Intensive Care Medicine only	100-119/beats per min	Rate control	ß-blocker		Supplement electrolytes to a high normal level and anti-arrhythmics	>4.5 mmol/l	1.0-1.2 mmol/l	Other, please specify:	Evidence to support beta blockers in heart failure, and in sepsis	I do not regularly anti-coagulate critically ill patients with new-onset fast AF	I do not use stroke risk scores routinely in critically ill patients with new onset AF to assess the need for anticoagulation	I do not regularly anti-coagulate critically ill patients with new onset fast AF	I regularly perform or request transthoracic echocardiography	Yes	Other anti-arrhythmics (e. g. verapamil, sotalol): Please specify:	You'd want to study one vs another eg amiodarone vs beta blocker	No
31/10/2016 19:43	31/10/2016 19:50	IP Address	77.44.113.95	100	400	TRUE	31/10/2016 19:50	R_1hB92qsru20sVia					51.49639893	-0.122406006	anonymous	Tertiary Referral Centre or University Hospital	>2000	46	Mixed ICU		Consultant	More than 10 years	Anaesthesia	140-159/beats per min	Rhythm control	Amiodarone		Supplement electrolytes (magnesium and/or potassium) to a high normal level	>4.5 mmol/l	1.0-1.2 mmol/l	Pharmacodynamic properties		I do not regularly anti-coagulate critically ill patients with new-onset fast AF	I do not use stroke risk scores routinely in critically ill patients with new onset AF to assess the need for anticoagulation,Modified risk scores should be developed for critically ill patients with new-onset atrial fibrillation	I do not regularly anti-coagulate critically ill patients with new onset fast AF	I do not routinely perform Echocardiography to guide treatment	Yes	Amiodarone		Yes
31/10/2016 19:49	31/10/2016 19:58	IP Address	86.24.220.244	100	505	TRUE	31/10/2016 19:58	R_1LjqIxTkcfwj671					55.94999695	-3.199996948	anonymous	Tertiary Referral Centre or University Hospital	1000-2000	21	Specialist ICU (please name specialty):	Cardiothoracic	Consultant	More than 10 years	Anaesthesia	140-159/beats per min	I have no primary treatment goal in these patients	Amiodarone		Supplement electrolytes (magnesium and/or potassium) to a high normal level	>5 mmol/l	>1.2 mmol/l	Other, please specify:	Amiodarone works	I do not regularly anti-coagulate critically ill patients with new-onset fast AF	I do not use stroke risk scores routinely in critically ill patients with new onset AF to assess the need for anticoagulation,Stroke risk scores inaccurately reflect the risk of embolic events in critically ill patients with new-onset atrial fibrillation due to prothrombotic changes associated with critical illness	Intravenous High Molecular Weight heparin in therapeutic dose,Subcutaneous Low Molecular Weight heparin in therapeutic dose,Use of novel oral anti-coagulants (NOACs),Use of warfarin	I do not routinely perform Echocardiography to guide treatment	No	Amiodarone		Yes
31/10/2016 18:52	31/10/2016 19:58	IP Address	51.6.50.36	100	3957	TRUE	31/10/2016 19:58	R_1OOyiQ5eBuO2SgR					51.14160156	0.827896118	anonymous	District General Hospital	500-1000	11	Mixed ICU		Consultant	More than 10 years	Anaesthesia	120-139/beats per min	Rate control	Amiodarone		Supplement electrolytes to a high normal level and anti-arrhythmics	>4.5 mmol/l	>1.2 mmol/l	Availability from hospital pharmacy,Pharmacokinetic advantages		I do not regularly anti-coagulate critically ill patients with new-onset fast AF	I do not use stroke risk scores routinely in critically ill patients with new onset AF to assess the need for anticoagulation,Modified risk scores should be developed for critically ill patients with new-onset atrial fibrillation	I do not regularly anti-coagulate critically ill patients with new onset fast AF	I only regularly perform Echocardiography in patients with cardiac history	Yes	Amiodarone,DC cardioversion,ß-blocker,Other anti-arrhythmics (e. g. verapamil, sotalol): Please specify:	Ivabradine	Yes
31/10/2016 19:57	31/10/2016 20:00	IP Address	159.117.1.11	100	176	TRUE	31/10/2016 20:00	R_1mQMuXAUmm0a3rb					-43.53410339	172.6369934	anonymous	Tertiary Referral Centre or University Hospital	1000-2000	23	Mixed ICU		Consultant	More than 10 years	Intensive Care Medicine only	100-119/beats per min	Rate control	Amiodarone		Supplement electrolytes to a high normal level and anti-arrhythmics	>4 mmol/l	1.0-1.2 mmol/l	ICU drug policy		I do not regularly anti-coagulate critically ill patients with new-onset fast AF	I do not use stroke risk scores routinely in critically ill patients with new onset AF to assess the need for anticoagulation,Modified risk scores should be developed for critically ill patients with new-onset atrial fibrillation	Subcutaneous Low Molecular Weight heparin in therapeutic dose,Use of warfarin,I do not regularly anti-coagulate critically ill patients with new onset fast AF	I do not routinely perform Echocardiography to guide treatment	Yes	Amiodarone,DC cardioversion,ß-blocker,Digoxin		No
31/10/2016 20:06	31/10/2016 20:13	IP Address	86.154.28.16	100	419	TRUE	31/10/2016 20:13	R_0rqdkh6HiGeE2kh					51.45019531	-2.650299072	anonymous	Tertiary Referral Centre or University Hospital	1000-2000	20	Mixed ICU		Consultant	More than 10 years	Anaesthesia	Independent of their heart rate I treat all patients who have developed new onset fast AF, even if the blood pressure remains stable	Rate control	Amiodarone		Supplement electrolytes to a high normal level and anti-arrhythmics	>4.5 mmol/l	1.0-1.2 mmol/l	Pharmacodynamic properties		I do not regularly anti-coagulate critically ill patients with new-onset fast AF	I do not use stroke risk scores routinely in critically ill patients with new onset AF to assess the need for anticoagulation,Stroke risk scores favour anti-coagulation despite a higher risk of bleeding in critical illness,Modified risk scores should be developed for critically ill patients with new-onset atrial fibrillation	Intravenous High Molecular Weight heparin in therapeutic dose,I do not regularly anti-coagulate critically ill patients with new onset fast AF	I do not routinely perform Echocardiography to guide treatment,I only regularly perform Echocardiography in patients with cardiac history	Yes	ß-blocker,Other anti-arrhythmics (e. g. verapamil, sotalol): Please specify:	Esmolol + noradrenaline + electrolytes	Yes
31/10/2016 18:01	31/10/2016 20:15	IP Address	217.44.130.208	100	8069	TRUE	31/10/2016 20:15	R_VXrKadv2lolpxsZ					51.68330383	-0.899993896	anonymous	Tertiary Referral Centre or University Hospital	1000-2000	24	Mixed ICU		Consultant	5-10 years	Anaesthesia	120-139/beats per min	Rate control	Amiodarone		Supplement electrolytes (magnesium and/or potassium) to a high normal level	>4.5 mmol/l	1.0-1.2 mmol/l	ICU drug policy		New onset AF within 72 hours	I do not use stroke risk scores routinely in critically ill patients with new onset AF to assess the need for anticoagulation	Subcutaneous Low Molecular Weight heparin in therapeutic dose	I regularly perform or request transthoracic echocardiography	Yes	Amiodarone,DC cardioversion,ß-blocker		Yes
31/10/2016 20:08	31/10/2016 20:16	IP Address	86.157.163.157	100	445	TRUE	31/10/2016 20:16	R_2QMY3W6ubf1LucN					52.98330688	-0.016693115	anonymous	District General Hospital	500-1000	10	Mixed ICU		Consultant	1-3 years	Anaesthesia	100-119/beats per min	Rhythm control	Amiodarone		Supplement electrolytes to a high normal level and anti-arrhythmics	>4.5 mmol/l	1.0-1.2 mmol/l	Pharmacokinetic advantages,Pharmacodynamic properties		I do not regularly anti-coagulate critically ill patients with new-onset fast AF	Modified risk scores should be developed for critically ill patients with new-onset atrial fibrillation	I do not regularly anti-coagulate critically ill patients with new onset fast AF	I regularly perform or request transthoracic echocardiography	No	Amiodarone		No
31/10/2016 20:11	31/10/2016 20:18	IP Address	82.132.186.216	100	457	TRUE	31/10/2016 20:18	R_2TTWEn4Qfo2PsEc					51.49639893	-0.122406006	anonymous	District General Hospital	&lt;500	8	Mixed ICU		Consultant	More than 10 years	Anaesthesia	Independent of their heart rate I treat all patients who have developed new onset fast AF, even if the blood pressure remains stable	Rhythm control	Amiodarone		Supplement electrolytes (magnesium and/or potassium) to a high normal level	>4 mmol/l	I do not aim for a specific serum magnesium level	Pharmacodynamic properties		I do not regularly anti-coagulate critically ill patients with new-onset fast AF	Stroke risk scores inaccurately reflect the risk of embolic events in critically ill patients with new-onset atrial fibrillation due to prothrombotic changes associated with critical illness,Modified risk scores should be developed for critically ill patients with new-onset atrial fibrillation	I do not regularly anti-coagulate critically ill patients with new onset fast AF	I regularly perform or request transthoracic echocardiography	Yes	Amiodarone,DC cardioversion,ß-blocker,Digoxin		Yes
31/10/2016 19:39	31/10/2016 20:19	IP Address	213.1.9.169	100	2400	TRUE	31/10/2016 20:19	R_rrHFgSK7FtPtLhf					52.08329773	1.166702271	anonymous	Teaching Hospital	500-1000	14	Mixed ICU		Consultant	More than 10 years	Anaesthesia	120-139/beats per min	Rhythm control	Amiodarone		DC cardioversion when anti-arrhythmics and electrolyte replacement fail to achieve rate and/or rhythm control	>4.5 mmol/l	1.0-1.2 mmol/l	ICU drug policy		I do not regularly anti-coagulate critically ill patients with new-onset fast AF	I do not use stroke risk scores routinely in critically ill patients with new onset AF to assess the need for anticoagulation,Stroke risk scores inaccurately reflect the risk of embolic events in critically ill patients with new-onset atrial fibrillation due to prothrombotic changes associated with critical illness,Modified risk scores should be developed for critically ill patients with new-onse…	Subcutaneous Low Molecular Weight heparin in therapeutic dose,I do not regularly anti-coagulate critically ill patients with new onset fast AF	I regularly perform or request transthoracic echocardiography	Yes	Amiodarone,DC cardioversion,ß-blocker		Yes
31/10/2016 20:16	31/10/2016 20:20	IP Address	82.4.60.198	100	282	TRUE	31/10/2016 20:20	R_2VImCGjav8IgnD1					50.92219543	-1.000900269	anonymous	District General Hospital	1000-2000	24	Mixed ICU		Consultant	5-10 years	Anaesthesia	100-119/beats per min	Rhythm control	Amiodarone		Supplement electrolytes to a high normal level and anti-arrhythmics	>4.5 mmol/l	1.0-1.2 mmol/l	ICU drug policy		I do not regularly anti-coagulate critically ill patients with new-onset fast AF	Modified risk scores should be developed for critically ill patients with new-onset atrial fibrillation	I do not regularly anti-coagulate critically ill patients with new onset fast AF	I regularly perform or request transthoracic echocardiography	Yes	Amiodarone		Yes
31/10/2016 19:41	31/10/2016 20:37	IP Address	213.205.198.35	100	3361	TRUE	31/10/2016 20:37	R_Q3rIyoGHmi2uIb7					51.57650757	-0.397399902	anonymous	Tertiary Referral Centre or University Hospital	1000-2000	17	Specialist ICU (please name specialty):	Neuro	Trainee	5-10 years	Anaesthesia	Independent of their heart rate I treat all patients who have developed new onset fast AF, even if the blood pressure remains stable	Rhythm control	Amiodarone		DC cardioversion when anti-arrhythmics and electrolyte replacement fail to achieve rate and/or rhythm control	>4 mmol/l	1.0-1.2 mmol/l	Pharmacokinetic advantages,Pharmacodynamic properties,Adverse effect profile		I do not regularly anti-coagulate critically ill patients with new-onset fast AF	I do not use stroke risk scores routinely in critically ill patients with new onset AF to assess the need for anticoagulation	I do not regularly anti-coagulate critically ill patients with new onset fast AF	I do not routinely perform Echocardiography to guide treatment	Yes	Amiodarone,DC cardioversion,ß-blocker,Digoxin		No
31/10/2016 20:36	31/10/2016 20:40	IP Address	81.153.97.184	100	194	TRUE	31/10/2016 20:40	R_0uHlQ6XSsdCF1wl					50.98460388	-1.399002075	anonymous	Tertiary Referral Centre or University Hospital	500-1000	13	Specialist ICU (please name specialty):	Neuro	Consultant	5-10 years	Anaesthesia	120-139/beats per min	Rate control	Amiodarone		Supplement electrolytes to a high normal level and anti-arrhythmics	>4.5 mmol/l	1.0-1.2 mmol/l	Pharmacokinetic advantages		I do not regularly anti-coagulate critically ill patients with new-onset fast AF	I do not use stroke risk scores routinely in critically ill patients with new onset AF to assess the need for anticoagulation,Stroke risk scores inaccurately reflect the risk of embolic events in critically ill patients with new-onset atrial fibrillation due to prothrombotic changes associated with critical illness,Stroke risk scores favour anti-coagulation despite a higher risk of bleeding in cr…	Intravenous High Molecular Weight heparin in therapeutic dose,I do not regularly anti-coagulate critically ill patients with new onset fast AF	I regularly perform or request transthoracic echocardiography	Yes	Amiodarone,Digoxin		Yes
31/10/2016 20:35	31/10/2016 20:42	IP Address	5.198.28.141	100	394	TRUE	31/10/2016 20:42	R_3hyCPVMTdypwU2O					53.71670532	-0.333297729	anonymous	Teaching Hospital	1000-2000	22	Mixed ICU		Consultant	5-10 years	Anaesthesia	Independent of their heart rate I treat all patients who have developed new onset fast AF, even if the blood pressure remains stable	Rate control	Amiodarone		Supplement electrolytes (magnesium and/or potassium) to a high normal level	>4.5 mmol/l	1.0-1.2 mmol/l	Pharmacodynamic properties,Adverse effect profile		I do not regularly anti-coagulate critically ill patients with new-onset fast AF	I do not use stroke risk scores routinely in critically ill patients with new onset AF to assess the need for anticoagulation,Stroke risk scores inaccurately reflect the risk of embolic events in critically ill patients with new-onset atrial fibrillation due to prothrombotic changes associated with critical illness	Subcutaneous Low Molecular Weight heparin in therapeutic dose	I regularly perform or request transthoracic echocardiography	Yes	ß-blocker,Digoxin		Yes
31/10/2016 20:41	31/10/2016 20:48	IP Address	81.155.51.82	100	457	TRUE	31/10/2016 20:48	R_xhWMs8eYEYhEs6t					50.39639282	-4.138595581	anonymous	Teaching Hospital	1000-2000	26	Mixed ICU		Consultant	More than 10 years	Anaesthesia	100-119/beats per min	Rhythm control	Amiodarone		Supplement electrolytes (magnesium and/or potassium) to a high normal level	>4.5 mmol/l	>1.2 mmol/l	Pharmacodynamic properties		New onset AF within 48 hours	I do not use stroke risk scores routinely in critically ill patients with new onset AF to assess the need for anticoagulation	Intravenous High Molecular Weight heparin in therapeutic dose,Use of novel oral anti-coagulants (NOACs),I do not regularly anti-coagulate critically ill patients with new onset fast AF	I regularly perform or request transthoracic echocardiography	Yes	Amiodarone		Yes
31/10/2016 20:47	31/10/2016 20:53	IP Address	81.135.222.65	100	350	TRUE	31/10/2016 20:53	R_2QGoOCLLWKDAB1H					54.68330383	-1.600006104	anonymous	District General Hospital	500-1000	10	Mixed ICU		Consultant	More than 10 years	Anaesthesia	120-139/beats per min	Rate control	Amiodarone		Supplement electrolytes to a high normal level and anti-arrhythmics	>4.5 mmol/l	0.75-1 mmol/l	Pharmacodynamic properties		I do not regularly anti-coagulate critically ill patients with new-onset fast AF	I do not use stroke risk scores routinely in critically ill patients with new onset AF to assess the need for anticoagulation	I do not regularly anti-coagulate critically ill patients with new onset fast AF	I regularly perform or request transthoracic echocardiography	No	Amiodarone		No
31/10/2016 19:12	31/10/2016 20:56	IP Address	81.154.16.14	100	6239	TRUE	31/10/2016 20:56	R_ahMOWoVtXaBKUiR					53.75	-2.483306885	anonymous	District General Hospital	1000-2000	24	Mixed ICU		Consultant	More than 10 years	Anaesthesia	100-119/beats per min	Rate control	Other anti-arrhythmics (e. g. Verapamil, sotalol): please specify:	Magnesium	DC cardioversion when anti-arrhythmics and electrolyte replacement fail to achieve rate and/or rhythm control	>4.5 mmol/l	>1.2 mmol/l	Pharmacokinetic advantages,Pharmacodynamic properties,Adverse effect profile		I do not regularly anti-coagulate critically ill patients with new-onset fast AF	I do not use stroke risk scores routinely in critically ill patients with new onset AF to assess the need for anticoagulation	Subcutaneous Low Molecular Weight heparin in therapeutic dose	I regularly perform or request transthoracic echocardiography	Yes	DC cardioversion,ß-blocker		No
31/10/2016 20:52	31/10/2016 21:00	IP Address	82.13.100.44	100	521	TRUE	31/10/2016 21:00	R_2alR4yXttA5esEZ					51.51420593	-0.093093872	anonymous	Tertiary Referral Centre or University Hospital	1000-2000	21	Mixed ICU		SAS	3-5 years	Anaesthesia	120-139/beats per min	Rate control	ß-blocker		Supplement electrolytes to a high normal level and anti-arrhythmics	>4 mmol/l	I do not aim for a specific serum magnesium level	Availability from hospital pharmacy,ICU drug policy,Cost,Pharmacokinetic advantages,Pharmacodynamic properties,Adverse effect profile		New onset AF within 24 hours	I do not use stroke risk scores routinely in critically ill patients with new onset AF to assess the need for anticoagulation,Stroke risk scores inaccurately reflect the risk of embolic events in critically ill patients with new-onset atrial fibrillation due to prothrombotic changes associated with critical illness	Subcutaneous Low Molecular Weight heparin in therapeutic dose	I do not routinely perform Echocardiography to guide treatment	Yes	Amiodarone,DC cardioversion,ß-blocker,Other anti-arrhythmics (e. g. verapamil, sotalol): Please specify:	High-dose magnesium	Yes
31/10/2016 20:52	31/10/2016 21:01	IP Address	86.177.83.17	100	532	TRUE	31/10/2016 21:01	R_3lWcLPAwpJ52KYP					52.13160706	-1.907592773	anonymous	District General Hospital	1000-2000	16	Mixed ICU		Consultant	More than 10 years	Anaesthesia	120-139/beats per min	Rate control	ß-blocker		Supplement electrolytes to a high normal level and anti-arrhythmics	>4 mmol/l	1.0-1.2 mmol/l	Pharmacodynamic properties		I do not regularly anti-coagulate critically ill patients with new-onset fast AF	I do not use stroke risk scores routinely in critically ill patients with new onset AF to assess the need for anticoagulation	I do not regularly anti-coagulate critically ill patients with new onset fast AF	I regularly perform or request transthoracic echocardiography	Yes	Amiodarone		Yes
31/10/2016 21:01	31/10/2016 21:04	IP Address	78.144.95.143	100	174	TRUE	31/10/2016 21:04	R_NVc8zxVpITi8BSF					53.16670227	-3.133300781	anonymous	Tertiary Referral Centre or University Hospital	1000-2000	31	Mixed ICU		Consultant	More than 10 years	Anaesthesia	120-139/beats per min	Rate control	Amiodarone		Supplement electrolytes to a high normal level and anti-arrhythmics	>4.5 mmol/l	1.0-1.2 mmol/l	ICU drug policy,Pharmacodynamic properties		New onset AF within 72 hours	I do not use stroke risk scores routinely in critically ill patients with new onset AF to assess the need for anticoagulation,Stroke risk scores inaccurately reflect the risk of embolic events in critically ill patients with new-onset atrial fibrillation due to prothrombotic changes associated with critical illness,Stroke risk scores favour anti-coagulation despite a higher risk of bleeding in cr…	Intravenous High Molecular Weight heparin in therapeutic dose,Subcutaneous Low Molecular Weight heparin in therapeutic dose	I only regularly perform Echocardiography in patients with cardiac history	Yes	Amiodarone,ß-blocker,Diltiazem		No
31/10/2016 20:59	31/10/2016 21:04	IP Address	146.185.29.210	100	306	TRUE	31/10/2016 21:04	R_Ao21R2veoAFJlKN					51.49639893	-0.122406006	anonymous	District General Hospital	500-1000	14	Mixed ICU		Trainee	3-5 years	Emergency Medicine	Independent of their heart rate I treat all patients who have developed new onset fast AF, even if the blood pressure remains stable	Rhythm control	Amiodarone		Supplement electrolytes to a high normal level and anti-arrhythmics	>4.5 mmol/l	>1.2 mmol/l	Adverse effect profile		New onset AF within 48 hours	I do not use stroke risk scores routinely in critically ill patients with new onset AF to assess the need for anticoagulation	I do not regularly anti-coagulate critically ill patients with new onset fast AF	I only regularly perform Echocardiography in patients with cardiac history	Yes	Amiodarone,DC cardioversion,Other anti-arrhythmics (e. g. verapamil, sotalol): Please specify:	Magnesium	Yes
31/10/2016 21:00	31/10/2016 21:06	IP Address	174.69.5.57	100	382	TRUE	31/10/2016 21:06	R_1pEyTyg7eGmtNtE					30.39810181	-86.45629883	anonymous	District General Hospital	500-1000	7 ICU flexing to 14 HDU	Mixed ICU		Consultant	More than 10 years	Anaesthesia	Independent of their heart rate I treat all patients who have developed new onset fast AF, even if the blood pressure remains stable	Rhythm control	Amiodarone		Supplement electrolytes to a high normal level and anti-arrhythmics	>5 mmol/l	I do not aim for a specific serum magnesium level	Availability from hospital pharmacy,Cost,Pharmacodynamic properties		New onset AF within 48 hours	I regularly calculate a risk score (e. g. CHAD2, CHA2DS2-VASc) to assess the need for anti-coagulation,Modified risk scores should be developed for critically ill patients with new-onset atrial fibrillation	Intravenous High Molecular Weight heparin in therapeutic dose,Subcutaneous Low Molecular Weight heparin in therapeutic dose	I regularly perform or request transthoracic echocardiography	Yes	Amiodarone,DC cardioversion,ß-blocker		Yes
31/10/2016 21:08	31/10/2016 21:15	IP Address	82.6.51.90	100	398	TRUE	31/10/2016 21:15	R_1CkG4qxumkWOtmo					51.75	-1.25	anonymous	Tertiary Referral Centre or University Hospital	I do not know	24	Mixed ICU		Trainee	1-3 years	Anaesthesia	140-159/beats per min	Rate control	Amiodarone		Supplement electrolytes to a high normal level and anti-arrhythmics	>4 mmol/l	1.0-1.2 mmol/l	ICU drug policy		New onset AF within 24 hours	I do not use stroke risk scores routinely in critically ill patients with new onset AF to assess the need for anticoagulation	Subcutaneous Low Molecular Weight heparin in therapeutic dose	I do not routinely perform Echocardiography to guide treatment	Yes	Amiodarone		Yes
31/10/2016 21:10	31/10/2016 21:15	IP Address	86.146.182.237	100	301	TRUE	31/10/2016 21:15	R_1ODGRiHiPwMK9xr					52.96670532	-1.166702271	anonymous	Tertiary Referral Centre or University Hospital	1000-2000	60	Mixed ICU		Consultant	More than 10 years	Anaesthesia	Independent of their heart rate I treat all patients who have developed new onset fast AF, even if the blood pressure remains stable	Rhythm control	Other anti-arrhythmics (e. g. Verapamil, sotalol): please specify:	Amiodarone and Magnesium	Supplement electrolytes to a high normal level and anti-arrhythmics	>4.5 mmol/l	>1.2 mmol/l	Availability from hospital pharmacy,ICU drug policy,Pharmacokinetic advantages,Pharmacodynamic properties		I do not regularly anti-coagulate critically ill patients with new-onset fast AF	I do not use stroke risk scores routinely in critically ill patients with new onset AF to assess the need for anticoagulation	Intravenous High Molecular Weight heparin in therapeutic dose	I do not routinely perform Echocardiography to guide treatment	Yes	Amiodarone,ß-blocker,Digoxin,Other anti-arrhythmics (e. g. verapamil, sotalol): Please specify:	Magnesium	No
31/10/2016 21:21	31/10/2016 21:25	IP Address	85.189.119.163	100	235	TRUE	31/10/2016 21:25	R_1N3rgUuja6w7YA6					51.49639893	-0.122406006	anonymous	Tertiary Referral Centre or University Hospital	>2000	44	Specialist ICU (please name specialty):	Burns, Neuro, Trauma	Trainee	5-10 years	Anaesthesia	140-159/beats per min	I have no primary treatment goal in these patients	Amiodarone		Supplement electrolytes (magnesium and/or potassium) to a high normal level	>4.5 mmol/l	>1.2 mmol/l	ICU drug policy		I do not regularly anti-coagulate critically ill patients with new-onset fast AF	I do not use stroke risk scores routinely in critically ill patients with new onset AF to assess the need for anticoagulation,Modified risk scores should be developed for critically ill patients with new-onset atrial fibrillation	I do not regularly anti-coagulate critically ill patients with new onset fast AF	I regularly perform or request transthoracic echocardiography	No	Amiodarone,DC cardioversion,ß-blocker		Yes
31/10/2016 21:23	31/10/2016 21:34	IP Address	51.9.138.130	100	663	TRUE	31/10/2016 21:34	R_29hUoCXqTHF3aV1					53.45509338	-2.26449585	anonymous	Tertiary Referral Centre or University Hospital	I do not know	19	Mixed ICU		Trainee	5-10 years	Anaesthesia	Independent of their heart rate I treat all patients who have developed new onset fast AF, even if the blood pressure remains stable	Rhythm control	Amiodarone		Supplement electrolytes (magnesium and/or potassium) to a high normal level	>4.5 mmol/l	0.75-1 mmol/l	Pharmacodynamic properties		I do not regularly anti-coagulate critically ill patients with new-onset fast AF	I do not use stroke risk scores routinely in critically ill patients with new onset AF to assess the need for anticoagulation,Stroke risk scores inaccurately reflect the risk of embolic events in critically ill patients with new-onset atrial fibrillation due to prothrombotic changes associated with critical illness,Modified risk scores should be developed for critically ill patients with new-onse…	Subcutaneous Low Molecular Weight heparin in therapeutic dose	I do not routinely perform Echocardiography to guide treatment	Yes	Amiodarone,DC cardioversion		No
31/10/2016 21:30	31/10/2016 21:37	IP Address	86.157.145.64	100	381	TRUE	31/10/2016 21:37	R_3isSk2Zxg015AZq					51.88330078	0.899993896	anonymous	District General Hospital	500-1000	13	Mixed ICU		Consultant	More than 10 years	Anaesthesia	100-119/beats per min	Rhythm control	Amiodarone		Supplement electrolytes to a high normal level and anti-arrhythmics	>4.5 mmol/l	1.0-1.2 mmol/l	Pharmacodynamic properties,Adverse effect profile		I do not regularly anti-coagulate critically ill patients with new-onset fast AF	I do not use stroke risk scores routinely in critically ill patients with new onset AF to assess the need for anticoagulation,Modified risk scores should be developed for critically ill patients with new-onset atrial fibrillation	Intravenous High Molecular Weight heparin in therapeutic dose,Subcutaneous Low Molecular Weight heparin in therapeutic dose	I do not routinely perform Echocardiography to guide treatment	Yes	Amiodarone,DC cardioversion,ß-blocker		Yes
31/10/2016 21:31	31/10/2016 21:38	IP Address	82.14.96.53	100	432	TRUE	31/10/2016 21:38	R_UyeWj9ojGhqEU93					51.08329773	-1.350006104	anonymous	District General Hospital	500-1000	16	Mixed ICU		Consultant	More than 10 years	Anaesthesia	Independent of their heart rate I treat all patients who have developed new onset fast AF, even if the blood pressure remains stable	Rhythm control	Amiodarone		Supplement electrolytes to a high normal level and anti-arrhythmics	>4.5 mmol/l	>1.2 mmol/l	Pharmacokinetic advantages,Pharmacodynamic properties,Adverse effect profile		New onset AF within 72 hours	Modified risk scores should be developed for critically ill patients with new-onset atrial fibrillation	Subcutaneous Low Molecular Weight heparin in therapeutic dose,Use of novel oral anti-coagulants (NOACs)	I regularly perform or request transthoracic echocardiography,I do not routinely perform Echocardiography to guide treatment	Yes	Amiodarone,ß-blocker,Flecainide		Yes
31/10/2016 21:35	31/10/2016 21:39	IP Address	81.129.231.62	100	265	TRUE	31/10/2016 21:39	R_3nJeF7qMfM53GS2					53.48330688	-2.333297729	anonymous	District General Hospital	500-1000	18	Mixed ICU		Consultant	More than 10 years	Anaesthesia	120-139/beats per min	Rate control	Amiodarone		Supplement electrolytes (magnesium and/or potassium) to a high normal level	>4.5 mmol/l	1.0-1.2 mmol/l	Adverse effect profile		New onset AF within 72 hours	I do not use stroke risk scores routinely in critically ill patients with new onset AF to assess the need for anticoagulation,Stroke risk scores inaccurately reflect the risk of embolic events in critically ill patients with new-onset atrial fibrillation due to prothrombotic changes associated with critical illness,Stroke risk scores favour anti-coagulation despite a higher risk of bleeding in cr…	Subcutaneous Low Molecular Weight heparin in therapeutic dose	I regularly perform or request transthoracic echocardiography	Yes	Amiodarone		No
31/10/2016 21:38	31/10/2016 21:43	IP Address	77.98.241.185	100	314	TRUE	31/10/2016 21:44	R_ufUuMierWuPEiAx					55.00320435	-1.633895874	anonymous	Tertiary Referral Centre or University Hospital	I do not know	18	Predominantly surgical		Trainee	1-3 years	Acute medicine	Independent of their heart rate I treat all patients who have developed new onset fast AF, even if the blood pressure remains stable	Rate control	Amiodarone		Supplement electrolytes to a high normal level and anti-arrhythmics	>4.5 mmol/l	1.0-1.2 mmol/l	Adverse effect profile		I do not regularly anti-coagulate critically ill patients with new-onset fast AF	Modified risk scores should be developed for critically ill patients with new-onset atrial fibrillation	I do not regularly anti-coagulate critically ill patients with new onset fast AF	I regularly perform or request transthoracic echocardiography	Yes	ß-blocker		Yes
31/10/2016 21:40	31/10/2016 21:47	IP Address	80.6.102.190	100	396	TRUE	31/10/2016 21:47	R_XBSFNSDxG4sNc1H					51.51420593	-0.093093872	anonymous	Tertiary Referral Centre or University Hospital	>2000	4	Predominantly medical		Consultant	5-10 years	Acute medicine	Independent of their heart rate I treat all patients who have developed new onset fast AF, even if the blood pressure remains stable	Rate control	Amiodarone		Supplement electrolytes to a high normal level and anti-arrhythmics	>4.5 mmol/l	>1.2 mmol/l	Pharmacodynamic properties		I do not regularly anti-coagulate critically ill patients with new-onset fast AF	I do not use stroke risk scores routinely in critically ill patients with new onset AF to assess the need for anticoagulation,Modified risk scores should be developed for critically ill patients with new-onset atrial fibrillation	I do not regularly anti-coagulate critically ill patients with new onset fast AF	I regularly perform or request transthoracic echocardiography	Yes	ß-blocker		Yes
31/10/2016 21:46	31/10/2016 21:57	IP Address	86.20.41.238	100	634	TRUE	31/10/2016 21:57	R_AhNXD9BmEyL1INr					50.86140442	-0.120407104	anonymous	Teaching Hospital	>2000	43	Mixed ICU		Consultant	More than 10 years	Anaesthesia	Independent of their heart rate I treat all patients who have developed new onset fast AF, even if the blood pressure remains stable	Rhythm control	Amiodarone		Supplement electrolytes (magnesium and/or potassium) to a high normal level	>4.5 mmol/l	1.0-1.2 mmol/l	Pharmacokinetic advantages,Pharmacodynamic properties,Adverse effect profile		I do not regularly anti-coagulate critically ill patients with new-onset fast AF	I do not use stroke risk scores routinely in critically ill patients with new onset AF to assess the need for anticoagulation	I do not regularly anti-coagulate critically ill patients with new onset fast AF	I regularly perform or request transthoracic echocardiography,I do not routinely perform Echocardiography to guide treatment,I only regularly perform Echocardiography in patients with cardiac history	No	Amiodarone		No
31/10/2016 21:41	31/10/2016 22:00	IP Address	85.115.54.202	100	1118	TRUE	31/10/2016 22:00	R_T5k74cvmXyCl7wZ					51.49639893	-0.122406006	anonymous	District General Hospital	&lt;500	9	Mixed ICU		Trainee	3-5 years	Anaesthesia	Independent of their heart rate I treat all patients who have developed new onset fast AF, even if the blood pressure remains stable	Rate control	Amiodarone		Supplement electrolytes to a high normal level and anti-arrhythmics	>4 mmol/l	1.0-1.2 mmol/l	Pharmacodynamic properties		I do not regularly anti-coagulate critically ill patients with new-onset fast AF	I do not use stroke risk scores routinely in critically ill patients with new onset AF to assess the need for anticoagulation,Stroke risk scores inaccurately reflect the risk of embolic events in critically ill patients with new-onset atrial fibrillation due to prothrombotic changes associated with critical illness	I do not regularly anti-coagulate critically ill patients with new onset fast AF	I only regularly perform Echocardiography in patients with cardiac history	Yes	Digoxin		Yes
31/10/2016 22:03	31/10/2016 22:07	IP Address	213.205.252.211	100	247	TRUE	31/10/2016 22:07	R_u8oEOZNksWMeShb					52.6000061	-2	anonymous	District General Hospital	I do not know	28	Mixed ICU		Trainee	3-5 years	Anaesthesia	>160/beats per min	Rate control	Amiodarone		DC cardioversion when anti-arrhythmics and electrolyte replacement fail to achieve rate and/or rhythm control	>4 mmol/l	I do not aim for a specific serum magnesium level	Pharmacodynamic properties		New onset AF within 48 hours	I regularly calculate a risk score (e. g. CHAD2, CHA2DS2-VASc) to assess the need for anti-coagulation	Subcutaneous Low Molecular Weight heparin in therapeutic dose	I regularly perform or request transthoracic echocardiography	Yes	Amiodarone,DC cardioversion,ß-blocker,Other anti-arrhythmics (e. g. verapamil, sotalol): Please specify:	Metorolol	No
31/10/2016 21:08	31/10/2016 22:10	IP Address	31.185.238.55	100	3695	TRUE	31/10/2016 22:10	R_1KviNoYAuHsgFGI					52.46670532	-1.916702271	anonymous	Tertiary Referral Centre or University Hospital	>2000	65	Mixed ICU		Consultant	5-10 years	Acute medicine	100-119/beats per min	Rate control	Amiodarone		Supplement electrolytes to a high normal level and anti-arrhythmics	>4 mmol/l	1.0-1.2 mmol/l	ICU drug policy		I do not regularly anti-coagulate critically ill patients with new-onset fast AF	I do not use stroke risk scores routinely in critically ill patients with new onset AF to assess the need for anticoagulation	I do not regularly anti-coagulate critically ill patients with new onset fast AF	I regularly perform or request transthoracic echocardiography	Yes	ß-blocker		No
31/10/2016 22:07	31/10/2016 22:10	IP Address	86.140.237.251	100	194	TRUE	31/10/2016 22:10	R_3M047Q6Qbbimch4					50.63330078	-3.333297729	anonymous	District General Hospital	1000-2000	16	Mixed ICU		Consultant	More than 10 years	Anaesthesia	140-159/beats per min	Rate control	Amiodarone		Supplement electrolytes to a high normal level and anti-arrhythmics	>4.5 mmol/l	1.0-1.2 mmol/l	Other, please specify:	The only one that may work	I do not regularly anti-coagulate critically ill patients with new-onset fast AF	I do not use stroke risk scores routinely in critically ill patients with new onset AF to assess the need for anticoagulation,Stroke risk scores inaccurately reflect the risk of embolic events in critically ill patients with new-onset atrial fibrillation due to prothrombotic changes associated with critical illness,Modified risk scores should be developed for critically ill patients with new-onse…	I do not regularly anti-coagulate critically ill patients with new onset fast AF	I regularly perform or request transthoracic echocardiography	Yes	Amiodarone,ß-blocker,Digoxin		Yes
31/10/2016 22:07	31/10/2016 22:11	IP Address	86.170.32.142	100	237	TRUE	31/10/2016 22:11	R_9LDMbgDkHffxJMR					56.08979797	-3.910903931	anonymous	District General Hospital	1000-2000	19	Mixed ICU		Consultant	More than 10 years	Anaesthesia	140-159/beats per min	Rate control	Amiodarone		Supplement electrolytes to a high normal level and anti-arrhythmics	>4.5 mmol/l	1.0-1.2 mmol/l	Pharmacodynamic properties		I do not regularly anti-coagulate critically ill patients with new-onset fast AF	I do not use stroke risk scores routinely in critically ill patients with new onset AF to assess the need for anticoagulation	I do not regularly anti-coagulate critically ill patients with new onset fast AF	I do not routinely perform Echocardiography to guide treatment	No	Amiodarone		No
31/10/2016 22:08	31/10/2016 22:12	IP Address	86.186.153.22	100	235	TRUE	31/10/2016 22:12	R_3hoJ2uPhkuyVs6K					51.44410706	-3.186004639	anonymous	District General Hospital	&lt;500	7	Predominantly medical		Consultant	More than 10 years	Anaesthesia	Independent of their heart rate I treat all patients who have developed new onset fast AF, even if the blood pressure remains stable	Rhythm control	Amiodarone		Supplement electrolytes to a high normal level and anti-arrhythmics	>4 mmol/l	0.75-1 mmol/l	Availability from hospital pharmacy,Adverse effect profile,Other, please specify:	hallowed tradition	I do not regularly anti-coagulate critically ill patients with new-onset fast AF	I do not use stroke risk scores routinely in critically ill patients with new onset AF to assess the need for anticoagulation,Modified risk scores should be developed for critically ill patients with new-onset atrial fibrillation	Subcutaneous Low Molecular Weight heparin in therapeutic dose	I do not routinely perform Echocardiography to guide treatment	Yes	Amiodarone,Other anti-arrhythmics (e. g. verapamil, sotalol): Please specify:	fluid boluses	No
31/10/2016 22:07	31/10/2016 22:12	IP Address	213.94.199.81	100	309	TRUE	31/10/2016 22:12	R_3R1q1eGea2r1KZn					53.34779358	-6.25970459	anonymous	Tertiary Referral Centre or University Hospital	1000-2000	25	Mixed ICU		Consultant	More than 10 years	Intensive Care Medicine only	120-139/beats per min	I have no primary treatment goal in these patients	Amiodarone		DC cardioversion when anti-arrhythmics and electrolyte replacement fail to achieve rate and/or rhythm control	>4 mmol/l	1.0-1.2 mmol/l	Other, please specify:	Clinical assessment	I do not regularly anti-coagulate critically ill patients with new-onset fast AF	I do not use stroke risk scores routinely in critically ill patients with new onset AF to assess the need for anticoagulation,Stroke risk scores inaccurately reflect the risk of embolic events in critically ill patients with new-onset atrial fibrillation due to prothrombotic changes associated with critical illness,Stroke risk scores favour anti-coagulation despite a higher risk of bleeding in cr…	I do not regularly anti-coagulate critically ill patients with new onset fast AF	I regularly perform or request transthoracic echocardiography	Yes	DC cardioversion,ß-blocker		Yes
31/10/2016 22:12	31/10/2016 22:16	IP Address	151.227.71.172	100	258	TRUE	31/10/2016 22:16	R_3QJGh3MhZEYi81u					51.58329773	-2.983306885	anonymous	District General Hospital	500-1000	16	Mixed ICU		Consultant	5-10 years	Anaesthesia	140-159/beats per min	Rhythm control	Amiodarone		Supplement electrolytes to a high normal level and anti-arrhythmics	>4.5 mmol/l	1.0-1.2 mmol/l	ICU drug policy		I do not regularly anti-coagulate critically ill patients with new-onset fast AF	I do not use stroke risk scores routinely in critically ill patients with new onset AF to assess the need for anticoagulation	Subcutaneous Low Molecular Weight heparin in therapeutic dose	I regularly perform or request transthoracic echocardiography	Yes	Amiodarone		Yes
31/10/2016 22:04	31/10/2016 22:23	IP Address	81.141.77.137	100	1155	TRUE	31/10/2016 22:23	R_1mRhXjaZkLHfmSV					51.61669922	0.416702271	anonymous	District General Hospital	&lt;500	11	Mixed ICU		Consultant	More than 10 years	Anaesthesia	Independent of their heart rate I treat all patients who have developed new onset fast AF, even if the blood pressure remains stable	Rate control	Amiodarone		Supplement electrolytes to a high normal level and anti-arrhythmics	>4.5 mmol/l	1.0-1.2 mmol/l	Availability from hospital pharmacy,Pharmacokinetic advantages,Adverse effect profile		I do not regularly anti-coagulate critically ill patients with new-onset fast AF	I regularly calculate a risk score (e. g. CHAD2, CHA2DS2-VASc) to assess the need for anti-coagulation,Modified risk scores should be developed for critically ill patients with new-onset atrial fibrillation	Subcutaneous Low Molecular Weight heparin in therapeutic dose,Use of warfarin,I do not regularly anti-coagulate critically ill patients with new onset fast AF	I do not routinely perform Echocardiography to guide treatment	Yes	Flecainide		No
31/10/2016 22:14	31/10/2016 22:26	IP Address	194.168.216.98	100	742	TRUE	31/10/2016 22:26	R_1MXRyFbscbeotUI					50.79670715	-1.083297729	anonymous	District General Hospital	1000-2000	19	Mixed ICU		Consultant	More than 10 years	Anaesthesia	Independent of their heart rate I treat all patients who have developed new onset fast AF, even if the blood pressure remains stable	Rhythm control	Amiodarone		Supplement electrolytes to a high normal level and anti-arrhythmics	>4.5 mmol/l	I do not aim for a specific serum magnesium level	Pharmacokinetic advantages,Pharmacodynamic properties,Adverse effect profile		New onset AF within 72 hours	Modified risk scores should be developed for critically ill patients with new-onset atrial fibrillation	Intravenous High Molecular Weight heparin in therapeutic dose,Subcutaneous Low Molecular Weight heparin in therapeutic dose	I regularly perform or request transthoracic echocardiography	Yes	Amiodarone,ß-blocker		Yes
31/10/2016 22:22	31/10/2016 22:26	IP Address	109.153.172.240	100	262	TRUE	31/10/2016 22:26	R_1oAYcmo4VIWQnER					52.77160645	-1.550292969	anonymous	District General Hospital	&lt;500	10	Mixed ICU		Consultant	5-10 years	Anaesthesia	120-139/beats per min	Rhythm control	Amiodarone		Supplement electrolytes (magnesium and/or potassium) to a high normal level	>4 mmol/l	>1.2 mmol/l	Adverse effect profile		I do not regularly anti-coagulate critically ill patients with new-onset fast AF	I do not use stroke risk scores routinely in critically ill patients with new onset AF to assess the need for anticoagulation	Subcutaneous Low Molecular Weight heparin in therapeutic dose	I regularly perform or request transthoracic echocardiography	Yes	ß-blocker		Yes
31/10/2016 22:19	31/10/2016 22:29	IP Address	82.16.196.130	100	572	TRUE	31/10/2016 22:29	R_3mefyavppZrNHlg					50.79670715	-1.083297729	anonymous	District General Hospital	500-1000	10	Mixed ICU		Consultant	5-10 years	Anaesthesia	120-139/beats per min	Rhythm control	Amiodarone		Supplement electrolytes to a high normal level and anti-arrhythmics	>4.5 mmol/l	I do not aim for a specific serum magnesium level	Pharmacodynamic properties		I do not regularly anti-coagulate critically ill patients with new-onset fast AF	I do not use stroke risk scores routinely in critically ill patients with new onset AF to assess the need for anticoagulation,Stroke risk scores inaccurately reflect the risk of embolic events in critically ill patients with new-onset atrial fibrillation due to prothrombotic changes associated with critical illness,Stroke risk scores favour anti-coagulation despite a higher risk of bleeding in cr…	I do not regularly anti-coagulate critically ill patients with new onset fast AF	I regularly perform or request transthoracic echocardiography	Yes	Amiodarone,Flecainide		Yes
31/10/2016 22:21	31/10/2016 22:30	IP Address	86.26.137.84	100	565	TRUE	31/10/2016 22:30	R_2xPhRerhvawR47V					51.3999939	0.050003052	anonymous	District General Hospital	500-1000	10	Mixed ICU		Consultant	3-5 years	Anaesthesia	120-139/beats per min	Rhythm control	Amiodarone		Supplement electrolytes to a high normal level and anti-arrhythmics	>4.5 mmol/l	1.0-1.2 mmol/l	Pharmacokinetic advantages,Pharmacodynamic properties,Adverse effect profile		New onset AF within 48 hours	I regularly calculate a risk score (e. g. CHAD2, CHA2DS2-VASc) to assess the need for anti-coagulation,Stroke risk scores inaccurately reflect the risk of embolic events in critically ill patients with new-onset atrial fibrillation due to prothrombotic changes associated with critical illness	Intravenous High Molecular Weight heparin in therapeutic dose,Subcutaneous Low Molecular Weight heparin in therapeutic dose	I regularly perform or request transthoracic echocardiography	Yes	ß-blocker		No
31/10/2016 22:33	31/10/2016 22:36	IP Address	94.174.25.176	100	216	TRUE	31/10/2016 22:36	R_1KlEKjhddxn2phQ					51.44540405	-0.329696655	anonymous	Tertiary Referral Centre or University Hospital	1000-2000	40	Mixed ICU		Consultant	More than 10 years	Anaesthesia	Independent of their heart rate I treat all patients who have developed new onset fast AF, even if the blood pressure remains stable	Rhythm control	Amiodarone		Supplement electrolytes (magnesium and/or potassium) to a high normal level	>4.5 mmol/l	I do not aim for a specific serum magnesium level	Pharmacodynamic properties		New onset AF within 24 hours	I do not use stroke risk scores routinely in critically ill patients with new onset AF to assess the need for anticoagulation,Stroke risk scores favour anti-coagulation despite a higher risk of bleeding in critical illness	Intravenous High Molecular Weight heparin in therapeutic dose	I regularly perform or request transoesophageal echocardiography	Yes	Amiodarone		No
31/10/2016 22:44	31/10/2016 22:50	IP Address	194.176.105.144	100	354	TRUE	31/10/2016 22:50	R_aa6PWektD5qcWYR					51.51420593	-0.093093872	anonymous	District General Hospital	&lt;500	12	Mixed ICU		Consultant	More than 10 years	Anaesthesia	120-139/beats per min	Rate control	Amiodarone		DC cardioversion when anti-arrhythmics and electrolyte replacement fail to achieve rate and/or rhythm control	>4.5 mmol/l	>1.2 mmol/l	Availability from hospital pharmacy		I do not regularly anti-coagulate critically ill patients with new-onset fast AF	I do not use stroke risk scores routinely in critically ill patients with new onset AF to assess the need for anticoagulation,Modified risk scores should be developed for critically ill patients with new-onset atrial fibrillation	Subcutaneous Low Molecular Weight heparin in therapeutic dose,I do not regularly anti-coagulate critically ill patients with new onset fast AF	I regularly perform or request transthoracic echocardiography	Yes	Amiodarone,DC cardioversion,Other anti-arrhythmics (e. g. verapamil, sotalol): Please specify:	Electrolytes	No
31/10/2016 22:51	31/10/2016 22:57	IP Address	109.158.10.39	100	363	TRUE	31/10/2016 22:57	R_2QSdp8cDXS6tDiW					54.44030762	-1.396606445	anonymous	Tertiary Referral Centre or University Hospital	1000-2000	16	Mixed ICU		Consultant	More than 10 years	Anaesthesia	Independent of their heart rate I treat all patients who have developed new onset fast AF, even if the blood pressure remains stable	Rate control	Amiodarone		Supplement electrolytes to a high normal level and anti-arrhythmics	>4.5 mmol/l	1.0-1.2 mmol/l	Pharmacodynamic properties		I do not regularly anti-coagulate critically ill patients with new-onset fast AF	I do not use stroke risk scores routinely in critically ill patients with new onset AF to assess the need for anticoagulation	I do not regularly anti-coagulate critically ill patients with new onset fast AF	I do not routinely perform Echocardiography to guide treatment	Yes	Amiodarone,Digoxin		No
31/10/2016 22:59	31/10/2016 23:06	IP Address	1.128.97.62	100	389	TRUE	31/10/2016 23:06	R_10GU7mbtoXa39Qx					-27.47099304	153.024292	anonymous	District General Hospital	500-1000	12	Mixed ICU		Trainee	1-3 years	Anaesthesia	120-139/beats per min	Rhythm control	Amiodarone		Supplement electrolytes to a high normal level and anti-arrhythmics	>4.5 mmol/l	1.0-1.2 mmol/l	Availability from hospital pharmacy,ICU drug policy,Pharmacodynamic properties,Adverse effect profile		Before DC cardioversion	I regularly calculate a risk score (e. g. CHAD2, CHA2DS2-VASc) to assess the need for anti-coagulation,Modified risk scores should be developed for critically ill patients with new-onset atrial fibrillation	Intravenous High Molecular Weight heparin in therapeutic dose,Subcutaneous Low Molecular Weight heparin in therapeutic dose,Use of warfarin	I regularly perform or request transthoracic echocardiography	Yes	DC cardioversion,ß-blocker,Flecainide		Yes
31/10/2016 23:03	31/10/2016 23:07	IP Address	82.2.80.199	100	255	TRUE	31/10/2016 23:07	R_1AdE68DG7OIRE8F					51.44340515	-0.14680481	anonymous	Tertiary Referral Centre or University Hospital	1000-2000	50	Mixed ICU		Consultant	5-10 years	Emergency Medicine	120-139/beats per min	I have no primary treatment goal in these patients	Amiodarone		Supplement electrolytes (magnesium and/or potassium) to a high normal level	>4.5 mmol/l	>1.2 mmol/l	Adverse effect profile		New onset AF within 24 hours	Modified risk scores should be developed for critically ill patients with new-onset atrial fibrillation	Intravenous High Molecular Weight heparin in therapeutic dose	I regularly perform or request transthoracic echocardiography	Yes	Amiodarone		Yes
31/10/2016 18:31	31/10/2016 23:36	IP Address	82.32.120.76	100	18342	TRUE	31/10/2016 23:36	R_QifR9KdXBwJozgl					52.58329773	-2.133300781	anonymous	Teaching Hospital	>2000	90	Specialist ICU (please name specialty):	cardiac, neuro, burns, liver	Trainee	3-5 years	Anaesthesia	Independent of their heart rate I treat all patients who have developed new onset fast AF, even if the blood pressure remains stable	Rate control	Digoxin		Supplement electrolytes (magnesium and/or potassium) to a high normal level	>4.5 mmol/l	1.0-1.2 mmol/l	Availability from hospital pharmacy,Pharmacokinetic advantages,Adverse effect profile		New onset AF within 48 hours	Modified risk scores should be developed for critically ill patients with new-onset atrial fibrillation	Subcutaneous Low Molecular Weight heparin in therapeutic dose	I do not routinely perform Echocardiography to guide treatment,I only regularly perform Echocardiography in patients with cardiac history	Yes	ß-blocker		Yes
31/10/2016 23:52	31/10/2016 23:58	IP Address	87.114.17.66	100	357	TRUE	31/10/2016 23:58	R_YYs4vrrQwttybkJ					51.49639893	-0.122406006	anonymous	Tertiary Referral Centre or University Hospital	1000-2000	38	Mixed ICU		Consultant	More than 10 years	Anaesthesia	120-139/beats per min	Rate control	Amiodarone		Supplement electrolytes to a high normal level and anti-arrhythmics	>4.5 mmol/l	1.0-1.2 mmol/l	Availability from hospital pharmacy,ICU drug policy,Cost,Pharmacokinetic advantages,Pharmacodynamic properties,Adverse effect profile		I do not regularly anti-coagulate critically ill patients with new-onset fast AF	Modified risk scores should be developed for critically ill patients with new-onset atrial fibrillation	I do not regularly anti-coagulate critically ill patients with new onset fast AF	I do not routinely perform Echocardiography to guide treatment	Yes	Amiodarone,DC cardioversion,ß-blocker,Digoxin		Yes
31/10/2016 23:54	31/10/2016 23:58	IP Address	86.11.185.223	100	291	TRUE	31/10/2016 23:58	R_1InPgXLt973ZPFD					55.83329773	-4.25	anonymous	Tertiary Referral Centre or University Hospital	500-1000	20	Specialist ICU (please name specialty):	Cardiac	Trainee	5-10 years	Anaesthesia	140-159/beats per min	I have no primary treatment goal in these patients	Amiodarone		Supplement electrolytes to a high normal level and anti-arrhythmics	>4.5 mmol/l	I do not aim for a specific serum magnesium level	ICU drug policy		New onset AF within 72 hours	Stroke risk scores inaccurately reflect the risk of embolic events in critically ill patients with new-onset atrial fibrillation due to prothrombotic changes associated with critical illness,Stroke risk scores favour anti-coagulation despite a higher risk of bleeding in critical illness,Modified risk scores should be developed for critically ill patients with new-onset atrial fibrillation	Subcutaneous Low Molecular Weight heparin in therapeutic dose,Use of novel oral anti-coagulants (NOACs),I do not regularly anti-coagulate critically ill patients with new onset fast AF	I regularly perform or request transthoracic echocardiography	Yes	Amiodarone		Yes
01/11/2016 00:35	01/11/2016 00:43	IP Address	81.159.6.69	100	476	TRUE	01/11/2016 00:43	R_1n2T7LZTuadcXKZ					52.24630737	0.711105347	anonymous	District General Hospital	500-1000	9	Predominantly medical		Consultant	5-10 years	Anaesthesia	Independent of their heart rate I treat all patients who have developed new onset fast AF, even if the blood pressure remains stable	Rhythm control	Other anti-arrhythmics (e. g. Verapamil, sotalol): please specify:	Electrolyte correction is the best anti arrhythmic	Supplement electrolytes to a high normal level and DC cardioversion	>4.5 mmol/l	>1.2 mmol/l	Adverse effect profile		I do not regularly anti-coagulate critically ill patients with new-onset fast AF	I do not use stroke risk scores routinely in critically ill patients with new onset AF to assess the need for anticoagulation,Stroke risk scores favour anti-coagulation despite a higher risk of bleeding in critical illness,Modified risk scores should be developed for critically ill patients with new-onset atrial fibrillation	I do not regularly anti-coagulate critically ill patients with new onset fast AF	I do not routinely perform Echocardiography to guide treatment	Yes	Amiodarone		No
01/11/2016 01:17	01/11/2016 01:25	IP Address	80.1.121.162	100	486	TRUE	01/11/2016 01:25	R_p02CTyXcbeN9Iwp					53.82449341	-1.509902954	anonymous	Teaching Hospital	I do not know	16	Mixed ICU		Trainee	1-3 years	Acute medicine	Independent of their heart rate I treat all patients who have developed new onset fast AF, even if the blood pressure remains stable	Rhythm control	Amiodarone		DC cardioversion when anti-arrhythmics and electrolyte replacement fail to achieve rate and/or rhythm control	I do not aim for a specific serum potassium level	I do not aim for a specific serum magnesium level	Other, please specify:	Familiarity	I do not regularly anti-coagulate critically ill patients with new-onset fast AF	I do not use stroke risk scores routinely in critically ill patients with new onset AF to assess the need for anticoagulation	I do not regularly anti-coagulate critically ill patients with new onset fast AF	I do not routinely perform Echocardiography to guide treatment	Yes	Amiodarone		Yes
01/11/2016 01:24	01/11/2016 01:28	IP Address	97.76.214.190	100	231	TRUE	01/11/2016 01:28	R_9M0tYqF6MOnIPrH					27.77879333	-82.68229675	anonymous	Tertiary Referral Centre or University Hospital	>2000	75	Mixed ICU		Consultant	5-10 years	Anaesthesia	140-159/beats per min	Rhythm control	Amiodarone		Supplement electrolytes to a high normal level and anti-arrhythmics	>4.5 mmol/l	1.0-1.2 mmol/l	Pharmacokinetic advantages		New onset AF within 48 hours	I do not use stroke risk scores routinely in critically ill patients with new onset AF to assess the need for anticoagulation	Subcutaneous Low Molecular Weight heparin in therapeutic dose	I regularly perform or request transthoracic echocardiography	Yes	Amiodarone		Yes
01/11/2016 04:03	01/11/2016 04:06	IP Address	1.152.97.56	100	197	TRUE	01/11/2016 04:06	R_2frG9vq0JHkZXm5					-37.83329773	145	anonymous	District General Hospital	1000-2000	15	Mixed ICU		Trainee	5-10 years	Intensive Care Medicine only	120-139/beats per min	Rate control	Amiodarone		Supplement electrolytes (magnesium and/or potassium) to a high normal level	>4.5 mmol/l	1.0-1.2 mmol/l	Other, please specify:	Least likely to compromise the acutely unwell patient	New onset AF within 48 hours	I do not use stroke risk scores routinely in critically ill patients with new onset AF to assess the need for anticoagulation	Subcutaneous Low Molecular Weight heparin in therapeutic dose	I regularly perform or request transthoracic echocardiography,I do not routinely perform Echocardiography to guide treatment	Yes	Diltiazem		Yes
01/11/2016 04:23	01/11/2016 04:30	IP Address	86.101.126.68	100	422	TRUE	01/11/2016 04:30	R_3pseKTvw8ecNqqU					47.50669861	19.08360291	anonymous	District General Hospital	500-1000	6	Mixed ICU		Consultant	More than 10 years	Anaesthesia	120-139/beats per min	Rate control	Amiodarone		Supplement electrolytes to a high normal level and anti-arrhythmics	>4 mmol/l	>1.2 mmol/l	Availability from hospital pharmacy,ICU drug policy		I do not regularly anti-coagulate critically ill patients with new-onset fast AF	I do not use stroke risk scores routinely in critically ill patients with new onset AF to assess the need for anticoagulation	Subcutaneous Low Molecular Weight heparin in therapeutic dose,I do not regularly anti-coagulate critically ill patients with new onset fast AF	I do not routinely perform Echocardiography to guide treatment	Yes	Amiodarone,DC cardioversion,ß-blocker,Digoxin		Yes
01/11/2016 05:46	01/11/2016 05:52	IP Address	86.183.191.142	100	357	TRUE	01/11/2016 05:52	R_t0tKlJyLSHl8WvT					51.65150452	-0.085006714	anonymous	District General Hospital	500-1000	9	Mixed ICU		Consultant	5-10 years	Anaesthesia	Independent of their heart rate I treat all patients who have developed new onset fast AF, even if the blood pressure remains stable	Rate control	Amiodarone		Supplement electrolytes to a high normal level and anti-arrhythmics	>4.5 mmol/l	1.0-1.2 mmol/l	Other, please specify:	Habit	I do not regularly anti-coagulate critically ill patients with new-onset fast AF	I do not use stroke risk scores routinely in critically ill patients with new onset AF to assess the need for anticoagulation	I do not regularly anti-coagulate critically ill patients with new onset fast AF	I do not routinely perform Echocardiography to guide treatment	No	Amiodarone,DC cardioversion,ß-blocker,Digoxin		No
01/11/2016 06:29	01/11/2016 06:34	IP Address	86.174.109.194	100	346	TRUE	01/11/2016 06:34	R_2ah4KvgKDaAv304					52.20930481	0.148193359	anonymous	District General Hospital	&lt;500	9	Mixed ICU		Consultant	More than 10 years	Anaesthesia	Independent of their heart rate I treat all patients who have developed new onset fast AF, even if the blood pressure remains stable	Rhythm control	Amiodarone		Supplement electrolytes to a high normal level and anti-arrhythmics	>4.5 mmol/l	0.75-1 mmol/l	Pharmacodynamic properties		I do not regularly anti-coagulate critically ill patients with new-onset fast AF	I do not use stroke risk scores routinely in critically ill patients with new onset AF to assess the need for anticoagulation,Modified risk scores should be developed for critically ill patients with new-onset atrial fibrillation	I do not regularly anti-coagulate critically ill patients with new onset fast AF	I do not routinely perform Echocardiography to guide treatment	Yes	Amiodarone		No
01/11/2016 06:42	01/11/2016 06:48	IP Address	90.202.153.239	100	377	TRUE	01/11/2016 06:48	R_2tKKpVLLKrvcIh3					53.41670227	-3	anonymous	Tertiary Referral Centre or University Hospital	500-1000	33	Mixed ICU		Consultant	5-10 years	Surgery	Independent of their heart rate I treat all patients who have developed new onset fast AF, even if the blood pressure remains stable	Rhythm control	Amiodarone		Supplement electrolytes (magnesium and/or potassium) to a high normal level	>4.5 mmol/l	1.0-1.2 mmol/l	Availability from hospital pharmacy,Pharmacokinetic advantages		I do not regularly anti-coagulate critically ill patients with new-onset fast AF	I do not use stroke risk scores routinely in critically ill patients with new onset AF to assess the need for anticoagulation	Subcutaneous Low Molecular Weight heparin in therapeutic dose,I do not regularly anti-coagulate critically ill patients with new onset fast AF	I only regularly perform Echocardiography in patients with cardiac history	Yes	Amiodarone,ß-blocker		Yes
01/11/2016 06:49	01/11/2016 06:53	IP Address	62.252.201.238	100	231	TRUE	01/11/2016 06:53	R_spNbXUPu6UyWJfH					51.43330383	-1	anonymous	District General Hospital	I do not know	12	Mixed ICU		Trainee	1-3 years	Anaesthesia	120-139/beats per min	I have no primary treatment goal in these patients	Amiodarone		DC cardioversion when anti-arrhythmics and electrolyte replacement fail to achieve rate and/or rhythm control	>4.5 mmol/l	1.0-1.2 mmol/l	ICU drug policy,Pharmacodynamic properties		I do not regularly anti-coagulate critically ill patients with new-onset fast AF	I do not use stroke risk scores routinely in critically ill patients with new onset AF to assess the need for anticoagulation	I do not regularly anti-coagulate critically ill patients with new onset fast AF	I only regularly perform Echocardiography in patients with cardiac history	Yes	Amiodarone,DC cardioversion,Digoxin		No
01/11/2016 06:57	01/11/2016 07:01	IP Address	86.20.248.161	100	199	TRUE	01/11/2016 07:01	R_sYh4GbpG98NFwMF					51.39920044	-0.255599976	anonymous	District General Hospital	500-1000	14	Predominantly medical		Consultant	More than 10 years	Anaesthesia	120-139/beats per min	Rate control	Amiodarone		Supplement electrolytes to a high normal level and anti-arrhythmics	>4.5 mmol/l	>1.2 mmol/l	ICU drug policy		I do not regularly anti-coagulate critically ill patients with new-onset fast AF	Stroke risk scores favour anti-coagulation despite a higher risk of bleeding in critical illness	I do not regularly anti-coagulate critically ill patients with new onset fast AF	I do not routinely perform Echocardiography to guide treatment	Yes	Amiodarone		Yes
01/11/2016 07:18	01/11/2016 07:22	IP Address	101.190.107.144	100	212	TRUE	01/11/2016 07:22	R_2uxE9MSs0MAbq0c					-33.88330078	151.166687	anonymous	Tertiary Referral Centre or University Hospital	1000-2000	40	Mixed ICU		Consultant	More than 10 years	Intensive Care Medicine only	Independent of their heart rate I treat all patients who have developed new onset fast AF, even if the blood pressure remains stable	Rhythm control	Amiodarone		Supplement electrolytes to a high normal level and anti-arrhythmics	>4.5 mmol/l	1.0-1.2 mmol/l	Pharmacokinetic advantages,Pharmacodynamic properties		New onset AF within 24 hours	I do not use stroke risk scores routinely in critically ill patients with new onset AF to assess the need for anticoagulation	Intravenous High Molecular Weight heparin in therapeutic dose	I do not routinely perform Echocardiography to guide treatment	Yes	Amiodarone		No
01/11/2016 07:28	01/11/2016 07:36	IP Address	5.71.225.188	100	476	TRUE	01/11/2016 07:36	R_1Gvq2Up2UOh0Cwj					51.60139465	-3.344696045	anonymous	Teaching Hospital	1000-2000	12 level 3	Mixed ICU		Trainee	5-10 years	Anaesthesia	120-139/beats per min	Rhythm control	Amiodarone		Supplement electrolytes to a high normal level and anti-arrhythmics	>4.5 mmol/l	1.0-1.2 mmol/l	ICU drug policy		I do not regularly anti-coagulate critically ill patients with new-onset fast AF	I do not use stroke risk scores routinely in critically ill patients with new onset AF to assess the need for anticoagulation,Modified risk scores should be developed for critically ill patients with new-onset atrial fibrillation	I do not regularly anti-coagulate critically ill patients with new onset fast AF	I only regularly perform Echocardiography in patients with cardiac history	Yes	Amiodarone,ß-blocker		Yes
01/11/2016 07:53	01/11/2016 08:02	IP Address	194.168.216.98	100	508	TRUE	01/11/2016 08:02	R_u8R92hqXEyWUr3b					50.79670715	-1.083297729	anonymous	District General Hospital	1000-2000	19 level 3 equivalents	Mixed ICU		Consultant	More than 10 years	Anaesthesia	Independent of their heart rate I treat all patients who have developed new onset fast AF, even if the blood pressure remains stable	Rhythm control	Amiodarone		Supplement electrolytes (magnesium and/or potassium) to a high normal level	>4.5 mmol/l	1.0-1.2 mmol/l	Other, please specify:	It works more than others	I do not regularly anti-coagulate critically ill patients with new-onset fast AF	Stroke risk scores favour anti-coagulation despite a higher risk of bleeding in critical illness	Use of warfarin,I do not regularly anti-coagulate critically ill patients with new onset fast AF	I regularly perform or request transthoracic echocardiography	Yes	Amiodarone,ß-blocker		Yes
01/11/2016 08:08	01/11/2016 08:12	IP Address	86.176.155.30	100	249	TRUE	01/11/2016 08:12	R_3HIjtg8s5Zro1OM					53.49409485	-2.086593628	anonymous	District General Hospital	500-1000	13	Mixed ICU		Consultant	5-10 years	Anaesthesia	Independent of their heart rate I treat all patients who have developed new onset fast AF, even if the blood pressure remains stable	Rate control	ß-blocker		Supplement electrolytes (magnesium and/or potassium) to a high normal level	>4.5 mmol/l	1.0-1.2 mmol/l	ICU drug policy		I do not regularly anti-coagulate critically ill patients with new-onset fast AF	I do not use stroke risk scores routinely in critically ill patients with new onset AF to assess the need for anticoagulation	I do not regularly anti-coagulate critically ill patients with new onset fast AF	I regularly perform or request transthoracic echocardiography	Yes	ß-blocker		Yes
01/11/2016 08:24	01/11/2016 08:29	IP Address	85.115.54.202	100	326	TRUE	01/11/2016 08:29	R_UuvK9xyyJo0q4fL					51.49639893	-0.122406006	anonymous	Tertiary Referral Centre or University Hospital	500-1000	11	Specialist ICU (please name specialty):	Cardiology, oncology	Consultant	More than 10 years	Anaesthesia	100-119/beats per min	Rate control	Amiodarone		Supplement electrolytes to a high normal level and anti-arrhythmics	>4.5 mmol/l	1.0-1.2 mmol/l	Other, please specify:	Efficacy	I do not regularly anti-coagulate critically ill patients with new-onset fast AF	I do not use stroke risk scores routinely in critically ill patients with new onset AF to assess the need for anticoagulation	I do not regularly anti-coagulate critically ill patients with new onset fast AF	I only regularly perform Echocardiography in patients with cardiac history	Yes	Amiodarone		No
01/11/2016 08:19	01/11/2016 08:30	IP Address	62.255.13.162	100	630	TRUE	01/11/2016 08:30	R_3MR6eTMSiyAxQcb					51.44999695	-2.583297729	anonymous	Tertiary Referral Centre or University Hospital	1000-2000	42	Mixed ICU		Consultant	More than 10 years	Anaesthesia	100-119/beats per min	Rate control	Amiodarone		Supplement electrolytes to a high normal level and anti-arrhythmics	>4.5 mmol/l	1.0-1.2 mmol/l	ICU drug policy		I do not regularly anti-coagulate critically ill patients with new-onset fast AF	I do not use stroke risk scores routinely in critically ill patients with new onset AF to assess the need for anticoagulation	I do not regularly anti-coagulate critically ill patients with new onset fast AF	I regularly perform or request transthoracic echocardiography	Yes	Amiodarone		No
01/11/2016 08:34	01/11/2016 08:47	IP Address	88.98.77.107	100	771	TRUE	01/11/2016 08:47	R_UG6JMB18OHx6MU1					52.25	0.716705322	anonymous	District General Hospital	500-1000	10	Predominantly medical		Consultant	More than 10 years	Anaesthesia	100-119/beats per min	Rate control	Amiodarone		Supplement electrolytes to a high normal level and anti-arrhythmics	>4.5 mmol/l	1.0-1.2 mmol/l	Pharmacodynamic properties		I do not regularly anti-coagulate critically ill patients with new-onset fast AF	I do not use stroke risk scores routinely in critically ill patients with new onset AF to assess the need for anticoagulation,Stroke risk scores inaccurately reflect the risk of embolic events in critically ill patients with new-onset atrial fibrillation due to prothrombotic changes associated with critical illness,Stroke risk scores favour anti-coagulation despite a higher risk of bleeding in cr…	Subcutaneous Low Molecular Weight heparin in therapeutic dose,I do not regularly anti-coagulate critically ill patients with new onset fast AF	I regularly perform or request transthoracic echocardiography	Yes	Amiodarone,DC cardioversion,ß-blocker,Digoxin		No
01/11/2016 08:43	01/11/2016 08:53	IP Address	90.9.26.239	100	611	TRUE	01/11/2016 08:53	R_2WMPibwPyHbcNVI					45.70350647	3.168106079	anonymous	District General Hospital	500-1000	30	Mixed ICU		Consultant	More than 10 years	Anaesthesia	120-139/beats per min	Rate control	ß-blocker		Supplement electrolytes (magnesium and/or potassium) to a high normal level	>4 mmol/l	>1.2 mmol/l	Pharmacodynamic properties		Before starting anti-arrhythmic medication	Stroke risk scores inaccurately reflect the risk of embolic events in critically ill patients with new-onset atrial fibrillation due to prothrombotic changes associated with critical illness,Stroke risk scores favour anti-coagulation despite a higher risk of bleeding in critical illness,Modified risk scores should be developed for critically ill patients with new-onset atrial fibrillation	Intravenous High Molecular Weight heparin in therapeutic dose	I regularly perform or request transthoracic echocardiography	Yes	ß-blocker		Yes
01/11/2016 08:51	01/11/2016 08:55	IP Address	194.176.105.161	100	218	TRUE	01/11/2016 08:55	R_1laht7NBbleJp5K					51.51420593	-0.093093872	anonymous	District General Hospital	500-1000	12	Predominantly surgical		Consultant	More than 10 years	Anaesthesia	Independent of their heart rate I treat all patients who have developed new onset fast AF, even if the blood pressure remains stable	I have no primary treatment goal in these patients	Amiodarone		Supplement electrolytes to a high normal level and DC cardioversion	>3.5mmol/l	I do not aim for a specific serum magnesium level	ICU drug policy		Before starting anti-arrhythmic medication	I do not use stroke risk scores routinely in critically ill patients with new onset AF to assess the need for anticoagulation	Subcutaneous Low Molecular Weight heparin in therapeutic dose	I do not routinely perform Echocardiography to guide treatment	No	Digoxin		No
01/11/2016 09:03	01/11/2016 09:09	IP Address	194.176.105.152	100	360	TRUE	01/11/2016 09:09	R_1n8zGNBiesk3tN3					51.51420593	-0.093093872	anonymous	District General Hospital	500-1000	12	Mixed ICU		Consultant	More than 10 years	Anaesthesia	Independent of their heart rate I treat all patients who have developed new onset fast AF, even if the blood pressure remains stable	Rhythm control	Amiodarone		Supplement electrolytes to a high normal level and anti-arrhythmics	>4 mmol/l	0.75-1 mmol/l	Pharmacodynamic properties		I do not regularly anti-coagulate critically ill patients with new-onset fast AF	I do not use stroke risk scores routinely in critically ill patients with new onset AF to assess the need for anticoagulation,Modified risk scores should be developed for critically ill patients with new-onset atrial fibrillation	Intravenous High Molecular Weight heparin in therapeutic dose,Subcutaneous Low Molecular Weight heparin in therapeutic dose,Use of novel oral anti-coagulants (NOACs),I do not regularly anti-coagulate critically ill patients with new onset fast AF	I do not routinely perform Echocardiography to guide treatment	Yes	Amiodarone		Yes
01/11/2016 09:05	01/11/2016 09:10	IP Address	212.250.188.197	100	314	TRUE	01/11/2016 09:10	R_1OjhgoIyFC9DZAG					52.96670532	-1.166702271	anonymous	Tertiary Referral Centre or University Hospital	>2000	approx 60	Mixed ICU		Consultant	More than 10 years	Anaesthesia	120-139/beats per min	Rate control	Amiodarone		Supplement electrolytes to a high normal level and anti-arrhythmics	>4 mmol/l	1.0-1.2 mmol/l	Pharmacokinetic advantages		I do not regularly anti-coagulate critically ill patients with new-onset fast AF	I do not use stroke risk scores routinely in critically ill patients with new onset AF to assess the need for anticoagulation,Stroke risk scores favour anti-coagulation despite a higher risk of bleeding in critical illness	I do not regularly anti-coagulate critically ill patients with new onset fast AF	I do not routinely perform Echocardiography to guide treatment	No	ß-blocker		Yes
01/11/2016 09:07	01/11/2016 09:11	IP Address	92.18.169.233	100	234	TRUE	01/11/2016 09:11	R_1ozgSbjEwtxiqJ4					54.51669312	-3.516693115	anonymous	District General Hospital	&lt;500	11	Mixed ICU		Consultant	More than 10 years	Anaesthesia	Independent of their heart rate I treat all patients who have developed new onset fast AF, even if the blood pressure remains stable	Rhythm control	Amiodarone		Supplement electrolytes to a high normal level and anti-arrhythmics	>4 mmol/l	1.0-1.2 mmol/l	ICU drug policy,Pharmacokinetic advantages		I do not regularly anti-coagulate critically ill patients with new-onset fast AF	I do not use stroke risk scores routinely in critically ill patients with new onset AF to assess the need for anticoagulation	I do not regularly anti-coagulate critically ill patients with new onset fast AF	I regularly perform or request transthoracic echocardiography	Yes	Amiodarone		No
01/11/2016 09:03	01/11/2016 09:15	IP Address	213.7.1.116	100	765	TRUE	01/11/2016 09:15	R_2SoGUyYSFL5llKS					35.16670227	33.36669922	anonymous	Teaching Hospital	500-1000	6+9 (but varies according to case-mix)	Mixed ICU		Consultant	More than 10 years	Anaesthesia	Independent of their heart rate I treat all patients who have developed new onset fast AF, even if the blood pressure remains stable	Rhythm control	Amiodarone		Supplement electrolytes to a high normal level and anti-arrhythmics	>4.5 mmol/l	>1.2 mmol/l	ICU drug policy,Other, please specify:	Efficacy	I do not regularly anti-coagulate critically ill patients with new-onset fast AF	I do not use stroke risk scores routinely in critically ill patients with new onset AF to assess the need for anticoagulation,Stroke risk scores favour anti-coagulation despite a higher risk of bleeding in critical illness,Modified risk scores should be developed for critically ill patients with new-onset atrial fibrillation	I do not regularly anti-coagulate critically ill patients with new onset fast AF	I regularly perform or request transthoracic echocardiography	Yes	Amiodarone,DC cardioversion		No
01/11/2016 09:27	01/11/2016 09:33	IP Address	161.17.0.1	100	417	TRUE	01/11/2016 09:33	R_80JkVCYzwoZr0W1					51.51420593	-0.093093872	anonymous	Tertiary Referral Centre or University Hospital	>2000	68	Mixed ICU		Consultant	More than 10 years	Anaesthesia	Independent of their heart rate I treat all patients who have developed new onset fast AF, even if the blood pressure remains stable	Rhythm control	Amiodarone		DC cardioversion when anti-arrhythmics and electrolyte replacement fail to achieve rate and/or rhythm control	>4.5 mmol/l	>1.2 mmol/l	Pharmacodynamic properties,Adverse effect profile		I do not regularly anti-coagulate critically ill patients with new-onset fast AF	I do not use stroke risk scores routinely in critically ill patients with new onset AF to assess the need for anticoagulation,Stroke risk scores favour anti-coagulation despite a higher risk of bleeding in critical illness,Modified risk scores should be developed for critically ill patients with new-onset atrial fibrillation	Intravenous High Molecular Weight heparin in therapeutic dose,Subcutaneous Low Molecular Weight heparin in therapeutic dose,I do not regularly anti-coagulate critically ill patients with new onset fast AF	I regularly perform or request transthoracic echocardiography	Yes	Amiodarone,ß-blocker		No
01/11/2016 09:27	01/11/2016 09:34	IP Address	185.58.164.44	100	411	TRUE	01/11/2016 09:34	R_1P5mksFKRweBV5F					55.83329773	-4.25	anonymous	Tertiary Referral Centre or University Hospital	>2000	58	Mixed ICU		Consultant	5-10 years	Anaesthesia	120-139/beats per min	Rate control	Amiodarone		Supplement electrolytes to a high normal level and anti-arrhythmics	>4.5 mmol/l	1.0-1.2 mmol/l	ICU drug policy		I do not regularly anti-coagulate critically ill patients with new-onset fast AF	I do not use stroke risk scores routinely in critically ill patients with new onset AF to assess the need for anticoagulation,Stroke risk scores inaccurately reflect the risk of embolic events in critically ill patients with new-onset atrial fibrillation due to prothrombotic changes associated with critical illness,Modified risk scores should be developed for critically ill patients with new-onse…	I do not regularly anti-coagulate critically ill patients with new onset fast AF	I only regularly perform Echocardiography in patients with cardiac history	Yes	Amiodarone		No
01/11/2016 09:05	01/11/2016 09:36	IP Address	159.92.238.13	100	1867	TRUE	01/11/2016 09:36	R_3e02pTqWXsiUv4Z					51.49789429	-0.066101074	anonymous	Teaching Hospital	>2000	60	Mixed ICU		Trainee	1-3 years	Intensive Care Medicine only	120-139/beats per min	Rate control	Amiodarone		Supplement electrolytes (magnesium and/or potassium) to a high normal level	>4 mmol/l	1.0-1.2 mmol/l	Pharmacokinetic advantages		New onset AF within 72 hours	Stroke risk scores inaccurately reflect the risk of embolic events in critically ill patients with new-onset atrial fibrillation due to prothrombotic changes associated with critical illness	Use of warfarin	I do not routinely perform Echocardiography to guide treatment	No	Flecainide		Yes
01/11/2016 09:32	01/11/2016 09:37	IP Address	137.222.114.241	100	294	TRUE	01/11/2016 09:37	R_a4ACHt4ryoskB6F					51.44999695	-2.583297729	anonymous	Tertiary Referral Centre or University Hospital	I do not know	21	Mixed ICU		Consultant	More than 10 years	Anaesthesia	120-139/beats per min	Rate control	ß-blocker		DC cardioversion when anti-arrhythmics and electrolyte replacement fail to achieve rate and/or rhythm control	>4.5 mmol/l	1.0-1.2 mmol/l	ICU drug policy		New onset AF within 24 hours	I do not use stroke risk scores routinely in critically ill patients with new onset AF to assess the need for anticoagulation	Intravenous High Molecular Weight heparin in therapeutic dose	I regularly perform or request transthoracic echocardiography	Yes	ß-blocker		No
01/11/2016 09:34	01/11/2016 09:49	IP Address	217.65.53.150	100	903	TRUE	01/11/2016 09:49	R_2tG7q0L2tHkj2ct					36.13330078	-5.350006104	anonymous	District General Hospital	&lt;500	6	Mixed ICU		Consultant	More than 10 years	Anaesthesia	Independent of their heart rate I treat all patients who have developed new onset fast AF, even if the blood pressure remains stable	Rate control	Amiodarone		DC cardioversion when anti-arrhythmics and electrolyte replacement fail to achieve rate and/or rhythm control	>4.5 mmol/l	1.0-1.2 mmol/l	ICU drug policy		I do not regularly anti-coagulate critically ill patients with new-onset fast AF	I do not use stroke risk scores routinely in critically ill patients with new onset AF to assess the need for anticoagulation,Modified risk scores should be developed for critically ill patients with new-onset atrial fibrillation	Subcutaneous Low Molecular Weight heparin in therapeutic dose	I regularly perform or request transthoracic echocardiography	No	Amiodarone		Yes
01/11/2016 09:52	01/11/2016 09:58	IP Address	86.152.85.237	100	356	TRUE	01/11/2016 09:58	R_umnt17fiBCQeMGl					51.26669312	-1.083297729	anonymous	District General Hospital	500-1000	16	Mixed ICU		Consultant	More than 10 years	Anaesthesia	Independent of their heart rate I treat all patients who have developed new onset fast AF, even if the blood pressure remains stable	I have no primary treatment goal in these patients	ß-blocker		DC cardioversion when anti-arrhythmics and electrolyte replacement fail to achieve rate and/or rhythm control	>4.5 mmol/l	0.75-1 mmol/l	Pharmacodynamic properties		New onset AF within 24 hours	I do not use stroke risk scores routinely in critically ill patients with new onset AF to assess the need for anticoagulation,Modified risk scores should be developed for critically ill patients with new-onset atrial fibrillation	Intravenous High Molecular Weight heparin in therapeutic dose	I regularly perform or request transthoracic echocardiography	Yes	DC cardioversion		No
01/11/2016 09:58	01/11/2016 10:05	IP Address	94.193.4.171	100	411	TRUE	01/11/2016 10:05	R_3ESkn9x7hKABNXt					53	-2.183303833	anonymous	Tertiary Referral Centre or University Hospital	1000-2000	32	Mixed ICU		Trainee	5-10 years	Intensive Care Medicine only	Independent of their heart rate I treat all patients who have developed new onset fast AF, even if the blood pressure remains stable	Rate control	Amiodarone		Supplement electrolytes to a high normal level and anti-arrhythmics	>4.5 mmol/l	1.0-1.2 mmol/l	Pharmacokinetic advantages,Pharmacodynamic properties		New onset AF within 24 hours	I do not use stroke risk scores routinely in critically ill patients with new onset AF to assess the need for anticoagulation,Stroke risk scores inaccurately reflect the risk of embolic events in critically ill patients with new-onset atrial fibrillation due to prothrombotic changes associated with critical illness,Stroke risk scores favour anti-coagulation despite a higher risk of bleeding in cr…	Subcutaneous Low Molecular Weight heparin in therapeutic dose	I do not routinely perform Echocardiography to guide treatment,I only regularly perform Echocardiography in patients with cardiac history	Yes	Amiodarone		No
01/11/2016 08:48	01/11/2016 10:14	IP Address	85.255.235.90	100	5128	TRUE	01/11/2016 10:14	R_3prRdoSeNk6FzKm					51.49639893	-0.122406006	anonymous	District General Hospital	500-1000	14	Predominantly medical		Consultant	More than 10 years	Anaesthesia	120-139/beats per min	Rate control	Amiodarone		Supplement electrolytes (magnesium and/or potassium) to a high normal level	>4.5 mmol/l	1.0-1.2 mmol/l	Pharmacokinetic advantages		I do not regularly anti-coagulate critically ill patients with new-onset fast AF	I do not use stroke risk scores routinely in critically ill patients with new onset AF to assess the need for anticoagulation,Stroke risk scores inaccurately reflect the risk of embolic events in critically ill patients with new-onset atrial fibrillation due to prothrombotic changes associated with critical illness,Modified risk scores should be developed for critically ill patients with new-onse…	Subcutaneous Low Molecular Weight heparin in therapeutic dose	I only regularly perform Echocardiography in patients with cardiac history	Yes	Amiodarone,Flecainide,Digoxin		Yes
01/11/2016 10:06	01/11/2016 10:24	IP Address	185.58.164.44	100	1041	TRUE	01/11/2016 10:24	R_1P5Emxcn3iIedO6					55.83329773	-4.25	anonymous	District General Hospital	&lt;500	8	Mixed ICU		Trainee	5-10 years	Anaesthesia	120-139/beats per min	Rate control	Amiodarone		Supplement electrolytes (magnesium and/or potassium) to a high normal level	>4 mmol/l	1.0-1.2 mmol/l	Pharmacokinetic advantages,Pharmacodynamic properties,Adverse effect profile		New onset AF within 48 hours	Stroke risk scores inaccurately reflect the risk of embolic events in critically ill patients with new-onset atrial fibrillation due to prothrombotic changes associated with critical illness	Subcutaneous Low Molecular Weight heparin in therapeutic dose,I do not regularly anti-coagulate critically ill patients with new onset fast AF	I regularly perform or request transthoracic echocardiography	Yes	Amiodarone,DC cardioversion,ß-blocker,Diltiazem,Other anti-arrhythmics (e. g. verapamil, sotalol): Please specify:	Verapamil	Yes
01/11/2016 10:36	01/11/2016 10:43	IP Address	143.159.103.125	100	416	TRUE	01/11/2016 10:43	R_2PiiH9al05aoJ7c					53.36669922	-1.5	anonymous	District General Hospital	1000-2000	18	Mixed ICU		Consultant	More than 10 years	Anaesthesia	120-139/beats per min	Rate control	ß-blocker		Supplement electrolytes to a high normal level and DC cardioversion	>4.5 mmol/l	1.0-1.2 mmol/l	Adverse effect profile		New onset AF within 24 hours	I do not use stroke risk scores routinely in critically ill patients with new onset AF to assess the need for anticoagulation,Stroke risk scores inaccurately reflect the risk of embolic events in critically ill patients with new-onset atrial fibrillation due to prothrombotic changes associated with critical illness	Intravenous High Molecular Weight heparin in therapeutic dose,Subcutaneous Low Molecular Weight heparin in therapeutic dose	I do not routinely perform Echocardiography to guide treatment	Yes	Amiodarone,DC cardioversion,ß-blocker		No
01/11/2016 10:54	01/11/2016 10:59	IP Address	188.39.68.2	100	271	TRUE	01/11/2016 10:59	R_3kpiZjwzHcLIaB6					50.83329773	-0.149993896	anonymous	Teaching Hospital	1000-2000	39	Mixed ICU		Consultant	More than 10 years	Anaesthesia	120-139/beats per min	Rate control	Amiodarone		Supplement electrolytes to a high normal level and anti-arrhythmics	>4.5 mmol/l	1.0-1.2 mmol/l	Pharmacokinetic advantages,Pharmacodynamic properties		I do not regularly anti-coagulate critically ill patients with new-onset fast AF	I do not use stroke risk scores routinely in critically ill patients with new onset AF to assess the need for anticoagulation	I do not regularly anti-coagulate critically ill patients with new onset fast AF	I do not routinely perform Echocardiography to guide treatment	Yes	Amiodarone,DC cardioversion,ß-blocker		No
01/11/2016 10:53	01/11/2016 10:59	IP Address	109.159.110.91	100	363	TRUE	01/11/2016 10:59	R_1JDWJWzSzqUpZQZ					53.41700745	-2.231506348	anonymous	Teaching Hospital	I do not know	14	Mixed ICU		Trainee	1-3 years	Anaesthesia	120-139/beats per min	Rate control	ß-blocker		Supplement electrolytes to a high normal level and anti-arrhythmics	>4 mmol/l	1.0-1.2 mmol/l	Pharmacodynamic properties,Adverse effect profile		After starting anti-arrhythmic medication	I do not use stroke risk scores routinely in critically ill patients with new onset AF to assess the need for anticoagulation	Subcutaneous Low Molecular Weight heparin in therapeutic dose	I regularly perform or request transthoracic echocardiography	No	Amiodarone,ß-blocker,Digoxin		No
01/11/2016 11:14	01/11/2016 11:20	IP Address	185.58.164.44	100	365	TRUE	01/11/2016 11:20	R_cvhh2e7uWnRdC5L					55.83329773	-4.25	anonymous	District General Hospital	&lt;500	6.5	Mixed ICU		Consultant	More than 10 years	Anaesthesia	Independent of their heart rate I treat all patients who have developed new onset fast AF, even if the blood pressure remains stable	Rate control	Amiodarone		Supplement electrolytes (magnesium and/or potassium) to a high normal level	>4.5 mmol/l	1.0-1.2 mmol/l	ICU drug policy		I do not regularly anti-coagulate critically ill patients with new-onset fast AF	Stroke risk scores favour anti-coagulation despite a higher risk of bleeding in critical illness	Subcutaneous Low Molecular Weight heparin in therapeutic dose	I regularly perform or request transthoracic echocardiography	No	Amiodarone,ß-blocker,Digoxin		No
01/11/2016 11:21	01/11/2016 11:30	IP Address	194.176.105.141	100	541	TRUE	01/11/2016 11:30	R_bNJkFEOnm1Cx5WJ					51.51420593	-0.093093872	anonymous	Tertiary Referral Centre or University Hospital	1000-2000	31	Mixed ICU		Consultant	5-10 years	Anaesthesia	Independent of their heart rate I treat all patients who have developed new onset fast AF, even if the blood pressure remains stable	Rhythm control	Amiodarone		Supplement electrolytes to a high normal level and anti-arrhythmics	>4.5 mmol/l	1.0-1.2 mmol/l	Pharmacokinetic advantages,Pharmacodynamic properties,Adverse effect profile		New onset AF within 48 hours	I regularly calculate a risk score (e. g. CHAD2, CHA2DS2-VASc) to assess the need for anti-coagulation,Stroke risk scores inaccurately reflect the risk of embolic events in critically ill patients with new-onset atrial fibrillation due to prothrombotic changes associated with critical illness,Stroke risk scores favour anti-coagulation despite a higher risk of bleeding in critical illness,Modified…	Subcutaneous Low Molecular Weight heparin in therapeutic dose	I only regularly perform Echocardiography in patients with cardiac history	Yes	Amiodarone		Yes
01/11/2016 11:28	01/11/2016 11:31	IP Address	194.80.45.237	100	203	TRUE	01/11/2016 11:31	R_6xx4tAKViri1Lwt					55.83329773	-4.25	anonymous	Tertiary Referral Centre or University Hospital	1000-2000	20	Mixed ICU		Consultant	More than 10 years	Anaesthesia	120-139/beats per min	Rate control	Other anti-arrhythmics (e. g. Verapamil, sotalol): please specify:	magnesium	Supplement electrolytes (magnesium and/or potassium) to a high normal level	>4 mmol/l	I do not aim for a specific serum magnesium level	Other, please specify:	trial evidence	I do not regularly anti-coagulate critically ill patients with new-onset fast AF	I do not use stroke risk scores routinely in critically ill patients with new onset AF to assess the need for anticoagulation	I do not regularly anti-coagulate critically ill patients with new onset fast AF	I regularly perform or request transthoracic echocardiography	Yes	Other anti-arrhythmics (e. g. verapamil, sotalol): Please specify:	magnesium	Yes
01/11/2016 11:40	01/11/2016 11:54	IP Address	188.39.68.2	100	836	TRUE	01/11/2016 11:54	R_3m1B25BXiackLGw					50.83329773	-0.149993896	anonymous	Tertiary Referral Centre or University Hospital	>2000	39	Mixed ICU		Consultant	5-10 years	Acute medicine	120-139/beats per min	Rate control	Amiodarone		Supplement electrolytes to a high normal level and anti-arrhythmics	>4.5 mmol/l	I do not aim for a specific serum magnesium level	ICU drug policy,Pharmacokinetic advantages,Adverse effect profile		I do not regularly anti-coagulate critically ill patients with new-onset fast AF	I do not use stroke risk scores routinely in critically ill patients with new onset AF to assess the need for anticoagulation,Stroke risk scores inaccurately reflect the risk of embolic events in critically ill patients with new-onset atrial fibrillation due to prothrombotic changes associated with critical illness,Stroke risk scores favour anti-coagulation despite a higher risk of bleeding in cr…	Subcutaneous Low Molecular Weight heparin in therapeutic dose,I do not regularly anti-coagulate critically ill patients with new onset fast AF	I do not routinely perform Echocardiography to guide treatment	Yes	Amiodarone,ß-blocker		No
01/11/2016 11:56	01/11/2016 12:01	IP Address	143.159.182.9	100	264	TRUE	01/11/2016 12:01	R_6V9Uqe0S2FdIsxj					51.41859436	-0.290405273	anonymous	Tertiary Referral Centre or University Hospital	1000-2000	21	Specialist ICU (please name specialty):	Cardiothoracic & Vascular	Consultant	5-10 years	Anaesthesia	100-119/beats per min	Rhythm control	Amiodarone		Supplement electrolytes to a high normal level and anti-arrhythmics	>4.5 mmol/l	>1.2 mmol/l	ICU drug policy		New onset AF within 48 hours	I regularly calculate a risk score (e. g. CHAD2, CHA2DS2-VASc) to assess the need for anti-coagulation,Stroke risk scores inaccurately reflect the risk of embolic events in critically ill patients with new-onset atrial fibrillation due to prothrombotic changes associated with critical illness,Stroke risk scores favour anti-coagulation despite a higher risk of bleeding in critical illness	Intravenous High Molecular Weight heparin in therapeutic dose,Subcutaneous Low Molecular Weight heparin in therapeutic dose	I do not routinely perform Echocardiography to guide treatment	No	Amiodarone,Digoxin		No
01/11/2016 12:01	01/11/2016 12:06	IP Address	62.25.77.200	100	283	TRUE	01/11/2016 12:06	R_21GLdpHepcOzcA6					51.6000061	-0.216705322	anonymous	Tertiary Referral Centre or University Hospital	500-1000	8	Specialist ICU (please name specialty):	Oncology	Consultant	More than 10 years	Anaesthesia	Independent of their heart rate I treat all patients who have developed new onset fast AF, even if the blood pressure remains stable	Rhythm control	Amiodarone		Supplement electrolytes to a high normal level and anti-arrhythmics	>4.5 mmol/l	I do not aim for a specific serum magnesium level	Availability from hospital pharmacy,ICU drug policy,Pharmacodynamic properties		I do not regularly anti-coagulate critically ill patients with new-onset fast AF	Stroke risk scores favour anti-coagulation despite a higher risk of bleeding in critical illness	Subcutaneous Low Molecular Weight heparin in therapeutic dose	I regularly perform or request transthoracic echocardiography	Yes	Amiodarone,DC cardioversion,ß-blocker		No
01/11/2016 11:58	01/11/2016 12:08	IP Address	194.176.105.167	100	624	TRUE	01/11/2016 12:08	R_dd313R4SdwGDtml					51.51420593	-0.093093872	anonymous	District General Hospital	500-1000	14	Mixed ICU		Consultant	More than 10 years	Anaesthesia	120-139/beats per min	Rate control	ß-blocker		Supplement electrolytes (magnesium and/or potassium) to a high normal level	>5 mmol/l	1.0-1.2 mmol/l	Pharmacodynamic properties,Adverse effect profile		New onset AF within 72 hours	I do not use stroke risk scores routinely in critically ill patients with new onset AF to assess the need for anticoagulation	Intravenous High Molecular Weight heparin in therapeutic dose,Subcutaneous Low Molecular Weight heparin in therapeutic dose	I do not routinely perform Echocardiography to guide treatment	Yes	Amiodarone,ß-blocker,Digoxin		Yes
01/11/2016 12:18	01/11/2016 12:30	IP Address	109.176.101.163	100	721	TRUE	01/11/2016 12:30	R_2TGgN2QehYQbzKZ					51.02110291	-3.104705811	anonymous	District General Hospital	500-1000	12	Mixed ICU		Consultant	More than 10 years	Anaesthesia	120-139/beats per min	Rhythm control	Amiodarone		DC cardioversion when anti-arrhythmics and electrolyte replacement fail to achieve rate and/or rhythm control	>4.5 mmol/l	1.0-1.2 mmol/l	Pharmacodynamic properties		I do not regularly anti-coagulate critically ill patients with new-onset fast AF	I do not use stroke risk scores routinely in critically ill patients with new onset AF to assess the need for anticoagulation,Modified risk scores should be developed for critically ill patients with new-onset atrial fibrillation	I do not regularly anti-coagulate critically ill patients with new onset fast AF	I regularly perform or request transthoracic echocardiography	Yes	Amiodarone,ß-blocker,Digoxin		No
01/11/2016 12:38	01/11/2016 12:53	IP Address	194.176.105.132	100	923	TRUE	01/11/2016 12:53	R_T6py0TqPtEVrUZP					51.44340515	-0.14680481	anonymous	District General Hospital	&lt;500	6	Mixed ICU		Consultant	More than 10 years	Anaesthesia	Independent of their heart rate I treat all patients who have developed new onset fast AF, even if the blood pressure remains stable	Rhythm control	Amiodarone		Supplement electrolytes to a high normal level and anti-arrhythmics	>4.5 mmol/l	1.0-1.2 mmol/l	Other, please specify:	effectiveness	I do not regularly anti-coagulate critically ill patients with new-onset fast AF	I do not use stroke risk scores routinely in critically ill patients with new onset AF to assess the need for anticoagulation	I do not regularly anti-coagulate critically ill patients with new onset fast AF	I do not routinely perform Echocardiography to guide treatment	No	ß-blocker		No
01/11/2016 12:55	01/11/2016 13:04	IP Address	194.176.105.166	100	514	TRUE	01/11/2016 13:04	R_1OwbWfcbqHZYYJn					51.41670227	-0.283294678	anonymous	District General Hospital	500-1000	12	Mixed ICU		Consultant	More than 10 years	Intensive Care Medicine only	140-159/beats per min	Rate control	Amiodarone		Supplement electrolytes to a high normal level and anti-arrhythmics	>4.5 mmol/l	1.0-1.2 mmol/l	Other, please specify:	Chance of cardioversion	New onset AF within 72 hours	I regularly calculate a risk score (e. g. CHAD2, CHA2DS2-VASc) to assess the need for anti-coagulation,Stroke risk scores inaccurately reflect the risk of embolic events in critically ill patients with new-onset atrial fibrillation due to prothrombotic changes associated with critical illness,Modified risk scores should be developed for critically ill patients with new-onset atrial fibrillation	Subcutaneous Low Molecular Weight heparin in therapeutic dose	I regularly perform or request transthoracic echocardiography	Yes	Amiodarone,DC cardioversion,ß-blocker,Digoxin		No
01/11/2016 13:00	01/11/2016 13:05	IP Address	159.86.191.19	100	321	TRUE	01/11/2016 13:05	R_3ICujwsJuCxidaB					51.60139465	-3.344696045	anonymous	Tertiary Referral Centre or University Hospital	1000-2000	33	Mixed ICU		Consultant	More than 10 years	Anaesthesia	120-139/beats per min	Rhythm control	Amiodarone		Supplement electrolytes to a high normal level and anti-arrhythmics	>4.5 mmol/l	>1.2 mmol/l	ICU drug policy,Pharmacodynamic properties,Adverse effect profile		I do not regularly anti-coagulate critically ill patients with new-onset fast AF	I do not use stroke risk scores routinely in critically ill patients with new onset AF to assess the need for anticoagulation,Stroke risk scores inaccurately reflect the risk of embolic events in critically ill patients with new-onset atrial fibrillation due to prothrombotic changes associated with critical illness,Stroke risk scores favour anti-coagulation despite a higher risk of bleeding in cr…	I do not regularly anti-coagulate critically ill patients with new onset fast AF	I do not routinely perform Echocardiography to guide treatment	Yes	Amiodarone,DC cardioversion,Flecainide,Digoxin		No
01/11/2016 13:29	01/11/2016 13:36	IP Address	82.132.244.238	100	457	TRUE	01/11/2016 13:36	R_1FEeJxSxjqgHgSu					51.49639893	-0.122406006	anonymous	District General Hospital	500-1000	9	Mixed ICU		Consultant	More than 10 years	Anaesthesia	120-139/beats per min	Rate control	Amiodarone		Supplement electrolytes to a high normal level and anti-arrhythmics	>4 mmol/l	1.0-1.2 mmol/l	Pharmacodynamic properties		Before DC cardioversion	I do not use stroke risk scores routinely in critically ill patients with new onset AF to assess the need for anticoagulation,Stroke risk scores favour anti-coagulation despite a higher risk of bleeding in critical illness	Subcutaneous Low Molecular Weight heparin in therapeutic dose	I regularly perform or request transthoracic echocardiography	Yes	Amiodarone,ß-blocker		No
01/11/2016 13:47	01/11/2016 13:51	IP Address	137.50.62.74	100	193	TRUE	01/11/2016 13:51	R_3JjUIvZjIBeBKUW					57.13330078	-2.100006104	anonymous	Tertiary Referral Centre or University Hospital	500-1000	12	Mixed ICU		Consultant	5-10 years	Intensive Care Medicine only	120-139/beats per min	Rate control	Amiodarone		Anti-arrhythmics only	>4.5 mmol/l	0.75-1 mmol/l	Adverse effect profile		I do not regularly anti-coagulate critically ill patients with new-onset fast AF	I do not use stroke risk scores routinely in critically ill patients with new onset AF to assess the need for anticoagulation	I do not regularly anti-coagulate critically ill patients with new onset fast AF	I do not routinely perform Echocardiography to guide treatment	Yes	Amiodarone,DC cardioversion,ß-blocker,Diltiazem		Yes
01/11/2016 13:41	01/11/2016 13:56	IP Address	159.86.191.18	100	860	TRUE	01/11/2016 13:56	R_ehXBBzn7voUM8BL					51.60139465	-3.344696045	anonymous	District General Hospital	500-1000	11	Mixed ICU		Consultant	More than 10 years	Anaesthesia	Independent of their heart rate I treat all patients who have developed new onset fast AF, even if the blood pressure remains stable	Rhythm control	Amiodarone		Supplement electrolytes to a high normal level and anti-arrhythmics	>4.5 mmol/l	1.0-1.2 mmol/l	Availability from hospital pharmacy,Pharmacodynamic properties		New onset AF within 48 hours	I regularly calculate a risk score (e. g. CHAD2, CHA2DS2-VASc) to assess the need for anti-coagulation,Modified risk scores should be developed for critically ill patients with new-onset atrial fibrillation	Subcutaneous Low Molecular Weight heparin in therapeutic dose	I regularly perform or request transthoracic echocardiography	No	Amiodarone,ß-blocker,Digoxin		No
01/11/2016 14:02	01/11/2016 14:07	IP Address	194.176.105.168	100	285	TRUE	01/11/2016 14:07	R_1pm8BYtBAnJONSf					51.44999695	-0.416702271	anonymous	Tertiary Referral Centre or University Hospital	>2000	41	Mixed ICU		Consultant	More than 10 years	Anaesthesia	140-159/beats per min	Rhythm control	Other anti-arrhythmics (e. g. Verapamil, sotalol): please specify:	magnesium first then amiodarone	Supplement electrolytes (magnesium and/or potassium) to a high normal level	>4.5 mmol/l	>1.2 mmol/l	Pharmacodynamic properties		New onset AF within 72 hours	I do not use stroke risk scores routinely in critically ill patients with new onset AF to assess the need for anticoagulation	Intravenous High Molecular Weight heparin in therapeutic dose,Subcutaneous Low Molecular Weight heparin in therapeutic dose	I do not routinely perform Echocardiography to guide treatment	Yes	Amiodarone,ß-blocker		Yes
01/11/2016 14:01	01/11/2016 14:08	IP Address	194.176.105.167	100	398	TRUE	01/11/2016 14:08	R_3QRkKg5EfbdPkKe					51.41670227	-0.283294678	anonymous	District General Hospital	1000-2000	16	Mixed ICU		Consultant	More than 10 years	Anaesthesia	100-119/beats per min	Rhythm control	Amiodarone		DC cardioversion when anti-arrhythmics and electrolyte replacement fail to achieve rate and/or rhythm control	>4.5 mmol/l	0.75-1 mmol/l	Availability from hospital pharmacy,ICU drug policy,Pharmacokinetic advantages,Pharmacodynamic properties,Adverse effect profile		I do not regularly anti-coagulate critically ill patients with new-onset fast AF	Modified risk scores should be developed for critically ill patients with new-onset atrial fibrillation	I do not regularly anti-coagulate critically ill patients with new onset fast AF	I only regularly perform Echocardiography in patients with cardiac history	Yes	Amiodarone,DC cardioversion,ß-blocker,Flecainide,Diltiazem,Digoxin		No
01/11/2016 14:06	01/11/2016 14:11	IP Address	194.176.105.138	100	279	TRUE	01/11/2016 14:11	R_WCegz7HfFbxu5fr					51.51420593	-0.093093872	anonymous	District General Hospital	I do not know	15	Mixed ICU		Trainee	1-3 years	Anaesthesia	140-159/beats per min	Rate control	ß-blocker		Supplement electrolytes (magnesium and/or potassium) to a high normal level	>4.5 mmol/l	1.0-1.2 mmol/l	Pharmacokinetic advantages		I do not regularly anti-coagulate critically ill patients with new-onset fast AF	I do not use stroke risk scores routinely in critically ill patients with new onset AF to assess the need for anticoagulation,Modified risk scores should be developed for critically ill patients with new-onset atrial fibrillation	I do not regularly anti-coagulate critically ill patients with new onset fast AF	I do not routinely perform Echocardiography to guide treatment	Yes	Amiodarone,DC cardioversion,ß-blocker		Yes
01/11/2016 14:07	01/11/2016 14:11	IP Address	194.176.105.165	100	253	TRUE	01/11/2016 14:11	R_9GEVAbubIxrOFSp					51.51420593	-0.093093872	anonymous	District General Hospital	&lt;500	10	Mixed ICU		Consultant	More than 10 years	Anaesthesia	120-139/beats per min	Rhythm control	Amiodarone		Supplement electrolytes to a high normal level and anti-arrhythmics	>4 mmol/l	0.75-1 mmol/l	Adverse effect profile		I do not regularly anti-coagulate critically ill patients with new-onset fast AF	I do not use stroke risk scores routinely in critically ill patients with new onset AF to assess the need for anticoagulation,Modified risk scores should be developed for critically ill patients with new-onset atrial fibrillation	I do not regularly anti-coagulate critically ill patients with new onset fast AF	I do not routinely perform Echocardiography to guide treatment	Yes	Amiodarone		Yes
01/11/2016 14:25	01/11/2016 14:30	IP Address	194.176.105.152	100	289	TRUE	01/11/2016 14:30	R_8H6xrfDB1FAIgDv					51.51420593	-0.093093872	anonymous	Teaching Hospital	1000-2000	16	Mixed ICU		Consultant	More than 10 years	Anaesthesia	120-139/beats per min	Rhythm control	ß-blocker		Supplement electrolytes to a high normal level and anti-arrhythmics	>4 mmol/l	>1.2 mmol/l	Pharmacodynamic properties		I do not regularly anti-coagulate critically ill patients with new-onset fast AF	Modified risk scores should be developed for critically ill patients with new-onset atrial fibrillation	Intravenous High Molecular Weight heparin in therapeutic dose,Subcutaneous Low Molecular Weight heparin in therapeutic dose,I do not regularly anti-coagulate critically ill patients with new onset fast AF	I regularly perform or request transthoracic echocardiography	Yes	Amiodarone,ß-blocker		No
01/11/2016 14:38	01/11/2016 14:44	IP Address	106.51.241.121	100	359	TRUE	01/11/2016 14:44	R_23435JD1sDYMwCy					12.98330688	77.58331299	anonymous	Tertiary Referral Centre or University Hospital	1000-2000	24	Mixed ICU		Consultant	1-3 years	Anaesthesia	Independent of their heart rate I treat all patients who have developed new onset fast AF, even if the blood pressure remains stable	Rhythm control	Amiodarone		Supplement electrolytes to a high normal level and DC cardioversion	>4.5 mmol/l	1.0-1.2 mmol/l	ICU drug policy		New onset AF within 72 hours	I regularly calculate a risk score (e. g. CHAD2, CHA2DS2-VASc) to assess the need for anti-coagulation	Subcutaneous Low Molecular Weight heparin in therapeutic dose	I do not routinely perform Echocardiography to guide treatment	Yes	Amiodarone,DC cardioversion,ß-blocker		No
01/11/2016 12:05	01/11/2016 14:49	IP Address	185.58.166.44	100	9816	TRUE	01/11/2016 14:49	R_23ddkJxcepBsLbC					55.88330078	-3.533294678	anonymous	District General Hospital	&lt;500	6	Mixed ICU		Consultant	More than 10 years	Anaesthesia	120-139/beats per min	Rate control	Amiodarone		Supplement electrolytes to a high normal level and anti-arrhythmics	>4 mmol/l	1.0-1.2 mmol/l	Pharmacodynamic properties,Adverse effect profile,Other, please specify:	Anecdotal experience	I do not regularly anti-coagulate critically ill patients with new-onset fast AF	I do not use stroke risk scores routinely in critically ill patients with new onset AF to assess the need for anticoagulation	I do not regularly anti-coagulate critically ill patients with new onset fast AF	I do not routinely perform Echocardiography to guide treatment	Yes	Amiodarone		Yes
01/11/2016 14:45	01/11/2016 14:54	IP Address	213.120.144.161	100	532	TRUE	01/11/2016 14:54	R_3lPPWfQ1jX6gT5u					51.56669617	-0.333297729	anonymous	District General Hospital	500-1000	20	Mixed ICU		Consultant	More than 10 years	Anaesthesia	120-139/beats per min	Rate control	Amiodarone		DC cardioversion when anti-arrhythmics and electrolyte replacement fail to achieve rate and/or rhythm control	>4.5 mmol/l	1.0-1.2 mmol/l	Pharmacodynamic properties		New onset AF within 24 hours	I do not use stroke risk scores routinely in critically ill patients with new onset AF to assess the need for anticoagulation	Subcutaneous Low Molecular Weight heparin in therapeutic dose	I regularly perform or request transthoracic echocardiography	Yes	Amiodarone		Yes
01/11/2016 15:05	01/11/2016 15:10	IP Address	109.152.201.241	100	282	TRUE	01/11/2016 15:10	R_31KlHE6Dl6LFPa0					51.8999939	-2.083297729	anonymous	District General Hospital	500-1000	13	Mixed ICU		Consultant	More than 10 years	Anaesthesia	120-139/beats per min	Rate control	Amiodarone		Supplement electrolytes to a high normal level and anti-arrhythmics	>4 mmol/l	I do not aim for a specific serum magnesium level	Availability from hospital pharmacy,ICU drug policy,Pharmacokinetic advantages,Pharmacodynamic properties,Adverse effect profile		Before DC cardioversion	I do not use stroke risk scores routinely in critically ill patients with new onset AF to assess the need for anticoagulation	Intravenous High Molecular Weight heparin in therapeutic dose	I do not routinely perform Echocardiography to guide treatment	No	Amiodarone		No
01/11/2016 15:35	01/11/2016 15:42	IP Address	86.184.138.185	100	420	TRUE	01/11/2016 15:42	R_3shUwgCe48fih1D					50.26170349	-5.043304443	anonymous	Tertiary Referral Centre or University Hospital	1000-2000	23	Mixed ICU		Consultant	More than 10 years	Anaesthesia	Independent of their heart rate I treat all patients who have developed new onset fast AF, even if the blood pressure remains stable	Rhythm control	Amiodarone		Supplement electrolytes to a high normal level and anti-arrhythmics	>4.5 mmol/l	1.0-1.2 mmol/l	Pharmacokinetic advantages		New onset AF within 72 hours	Stroke risk scores inaccurately reflect the risk of embolic events in critically ill patients with new-onset atrial fibrillation due to prothrombotic changes associated with critical illness,Stroke risk scores favour anti-coagulation despite a higher risk of bleeding in critical illness,Modified risk scores should be developed for critically ill patients with new-onset atrial fibrillation	I do not regularly anti-coagulate critically ill patients with new onset fast AF	I do not routinely perform Echocardiography to guide treatment	Yes	Digoxin		No
01/11/2016 15:53	01/11/2016 15:59	IP Address	165.225.80.136	100	357	TRUE	01/11/2016 15:59	R_5hjLyzP4i73A3s1					51.51420593	-0.093093872	anonymous	District General Hospital	500-1000	9	Mixed ICU		Trainee	3-5 years	Anaesthesia	120-139/beats per min	Rate control	Amiodarone		Supplement electrolytes (magnesium and/or potassium) to a high normal level	>4.5 mmol/l	1.0-1.2 mmol/l	ICU drug policy		I do not regularly anti-coagulate critically ill patients with new-onset fast AF	I do not use stroke risk scores routinely in critically ill patients with new onset AF to assess the need for anticoagulation	Subcutaneous Low Molecular Weight heparin in therapeutic dose	I regularly perform or request transthoracic echocardiography	Yes	Amiodarone		No
01/11/2016 16:03	01/11/2016 16:07	IP Address	193.63.75.68	100	270	TRUE	01/11/2016 16:07	R_3siyWheZvttAYTR					51.52070618	-0.196502686	anonymous	Teaching Hospital	500-1000	16	Mixed ICU		Consultant	More than 10 years	Anaesthesia	Independent of their heart rate I treat all patients who have developed new onset fast AF, even if the blood pressure remains stable	Rate control	Amiodarone		Supplement electrolytes to a high normal level and anti-arrhythmics	>4 mmol/l	>1.2 mmol/l	ICU drug policy		New onset AF within 48 hours	I do not use stroke risk scores routinely in critically ill patients with new onset AF to assess the need for anticoagulation,Stroke risk scores inaccurately reflect the risk of embolic events in critically ill patients with new-onset atrial fibrillation due to prothrombotic changes associated with critical illness,Stroke risk scores favour anti-coagulation despite a higher risk of bleeding in cr…	Intravenous High Molecular Weight heparin in therapeutic dose,Subcutaneous Low Molecular Weight heparin in therapeutic dose	I regularly perform or request transthoracic echocardiography	Yes	Amiodarone		Yes
01/11/2016 16:09	01/11/2016 16:14	IP Address	81.132.110.215	100	267	TRUE	01/11/2016 16:14	R_1mmjLja2BjFQxmn					51.05470276	-2.733901978	anonymous	District General Hospital	500-1000	12	Mixed ICU		Consultant	More than 10 years	Anaesthesia	100-119/beats per min	Rate control	ß-blocker		Supplement electrolytes to a high normal level and anti-arrhythmics	>4.5 mmol/l	0.75-1 mmol/l	Pharmacokinetic advantages,Pharmacodynamic properties,Adverse effect profile		New onset AF within 48 hours	I do not use stroke risk scores routinely in critically ill patients with new onset AF to assess the need for anticoagulation,I regularly calculate a risk score (e. g. CHAD2, CHA2DS2-VASc) to assess the need for anti-coagulation,Stroke risk scores inaccurately reflect the risk of embolic events in critically ill patients with new-onset atrial fibrillation due to prothrombotic changes associated w…	Subcutaneous Low Molecular Weight heparin in therapeutic dose	I regularly perform or request transthoracic echocardiography	Yes	ß-blocker		No
01/11/2016 16:44	01/11/2016 16:52	IP Address	148.252.128.180	100	457	TRUE	01/11/2016 16:52	R_3lreR5Y7A726x9O					51.55000305	-0.050003052	anonymous	Teaching Hospital	1000-2000	18	Mixed ICU		Consultant	More than 10 years	Anaesthesia	120-139/beats per min	Rate control	ß-blocker		Supplement electrolytes to a high normal level and DC cardioversion	>4.5 mmol/l	0.75-1 mmol/l	ICU drug policy		New onset AF within 48 hours	Stroke risk scores inaccurately reflect the risk of embolic events in critically ill patients with new-onset atrial fibrillation due to prothrombotic changes associated with critical illness,Modified risk scores should be developed for critically ill patients with new-onset atrial fibrillation	Subcutaneous Low Molecular Weight heparin in therapeutic dose	I do not routinely perform Echocardiography to guide treatment	No	Amiodarone		Yes
01/11/2016 16:49	01/11/2016 16:52	IP Address	159.86.191.19	100	191	TRUE	01/11/2016 16:52	R_bqDfItgRYM4gC65					51.60139465	-3.344696045	anonymous	Tertiary Referral Centre or University Hospital	500-1000	9	Specialist ICU (please name specialty):	Cardiac	Consultant	More than 10 years	Anaesthesia	100-119/beats per min	Rate control	Amiodarone		Supplement electrolytes to a high normal level and anti-arrhythmics	>4.5 mmol/l	1.0-1.2 mmol/l	Pharmacodynamic properties		New onset AF within 48 hours	I do not use stroke risk scores routinely in critically ill patients with new onset AF to assess the need for anticoagulation	Subcutaneous Low Molecular Weight heparin in therapeutic dose	I do not routinely perform Echocardiography to guide treatment	No	Amiodarone		No
01/11/2016 16:54	01/11/2016 16:58	IP Address	82.132.186.96	100	254	TRUE	01/11/2016 16:58	R_qJgReF87tHsX1x7					51.49639893	-0.122406006	anonymous	District General Hospital	500-1000	12	Mixed ICU		Consultant	More than 10 years	Anaesthesia	120-139/beats per min	Rate control	ß-blocker		Supplement electrolytes to a high normal level and anti-arrhythmics	>4.5 mmol/l	1.0-1.2 mmol/l	Pharmacodynamic properties,Adverse effect profile		New onset AF within 48 hours	I do not use stroke risk scores routinely in critically ill patients with new onset AF to assess the need for anticoagulation	Subcutaneous Low Molecular Weight heparin in therapeutic dose	I do not routinely perform Echocardiography to guide treatment	Yes	ß-blocker		Yes
01/11/2016 16:58	01/11/2016 17:03	IP Address	80.194.246.130	100	263	TRUE	01/11/2016 17:03	R_re8j6mUblicd7qh					51.73330688	0.483306885	anonymous	District General Hospital	&lt;500	6	Specialist ICU (please name specialty):	Burns	Consultant	3-5 years	Anaesthesia	120-139/beats per min	Rhythm control	Amiodarone		Supplement electrolytes to a high normal level and anti-arrhythmics	>4.5 mmol/l	1.0-1.2 mmol/l	Availability from hospital pharmacy,ICU drug policy,Pharmacokinetic advantages,Adverse effect profile		New onset AF within 48 hours	I do not use stroke risk scores routinely in critically ill patients with new onset AF to assess the need for anticoagulation,Modified risk scores should be developed for critically ill patients with new-onset atrial fibrillation	Subcutaneous Low Molecular Weight heparin in therapeutic dose	I only regularly perform Echocardiography in patients with cardiac history	Yes	Amiodarone,DC cardioversion,ß-blocker,Diltiazem		No
01/11/2016 17:45	01/11/2016 17:55	IP Address	79.67.148.245	100	570	TRUE	01/11/2016 17:55	R_2t4h5C7E9CtD6MN					53.13330078	-1.199996948	anonymous	Tertiary Referral Centre or University Hospital	1000-2000	22	Mixed ICU		Consultant	5-10 years	Anaesthesia	Independent of their heart rate I treat all patients who have developed new onset fast AF, even if the blood pressure remains stable	Rhythm control	Amiodarone		Supplement electrolytes to a high normal level and anti-arrhythmics	>4.5 mmol/l	>1.2 mmol/l	Availability from hospital pharmacy,ICU drug policy,Cost		I do not regularly anti-coagulate critically ill patients with new-onset fast AF	Stroke risk scores inaccurately reflect the risk of embolic events in critically ill patients with new-onset atrial fibrillation due to prothrombotic changes associated with critical illness	I do not regularly anti-coagulate critically ill patients with new onset fast AF	I do not routinely perform Echocardiography to guide treatment	Yes	Amiodarone,DC cardioversion,ß-blocker		Yes
01/11/2016 17:53	01/11/2016 17:58	IP Address	86.158.47.30	100	349	TRUE	01/11/2016 17:58	R_6EyNx1M06TbhOUN					52.13330078	-0.449996948	anonymous	District General Hospital	500-1000	10	Mixed ICU		Consultant	More than 10 years	Anaesthesia	140-159/beats per min	Rate control	Amiodarone		Supplement electrolytes to a high normal level and anti-arrhythmics	>4 mmol/l	0.75-1 mmol/l	Availability from hospital pharmacy,Pharmacokinetic advantages,Pharmacodynamic properties,Adverse effect profile		I do not regularly anti-coagulate critically ill patients with new-onset fast AF	I do not use stroke risk scores routinely in critically ill patients with new onset AF to assess the need for anticoagulation,Stroke risk scores inaccurately reflect the risk of embolic events in critically ill patients with new-onset atrial fibrillation due to prothrombotic changes associated with critical illness,Stroke risk scores favour anti-coagulation despite a higher risk of bleeding in cr…	Intravenous High Molecular Weight heparin in therapeutic dose,Subcutaneous Low Molecular Weight heparin in therapeutic dose	I do not routinely perform Echocardiography to guide treatment	Yes	Amiodarone,DC cardioversion,Digoxin		Yes
01/11/2016 18:34	01/11/2016 18:38	IP Address	86.63.24.71	100	270	TRUE	01/11/2016 18:38	R_C4aqrl2SMgGvr57					50.7631073	-1.297698975	anonymous	Tertiary Referral Centre or University Hospital	500-1000	13	Specialist ICU (please name specialty):	Neuro critical care	Trainee	3-5 years	Intensive Care Medicine only	120-139/beats per min	I have no primary treatment goal in these patients	ß-blocker		Supplement electrolytes (magnesium and/or potassium) to a high normal level	>4.5 mmol/l	1.0-1.2 mmol/l	ICU drug policy		Before starting anti-arrhythmic medication	I regularly calculate a risk score (e. g. CHAD2, CHA2DS2-VASc) to assess the need for anti-coagulation	Intravenous High Molecular Weight heparin in therapeutic dose,Subcutaneous Low Molecular Weight heparin in therapeutic dose	I regularly perform or request transthoracic echocardiography	Yes	Flecainide		Yes
01/11/2016 18:47	01/11/2016 18:52	IP Address	90.254.102.36	100	339	TRUE	01/11/2016 18:52	R_2tzfOjsvTJBM28l					53.5	-2.216705322	anonymous	Teaching Hospital	I do not know	40	Mixed ICU		Trainee	1-3 years	Acute medicine	Independent of their heart rate I treat all patients who have developed new onset fast AF, even if the blood pressure remains stable	Rhythm control	Amiodarone		Supplement electrolytes to a high normal level and anti-arrhythmics	>4.5 mmol/l	1.0-1.2 mmol/l	ICU drug policy		New onset AF within 24 hours	I regularly calculate a risk score (e. g. CHAD2, CHA2DS2-VASc) to assess the need for anti-coagulation	Subcutaneous Low Molecular Weight heparin in therapeutic dose	I regularly perform or request transthoracic echocardiography	Yes	Diltiazem		No
01/11/2016 18:56	01/11/2016 19:00	IP Address	82.132.228.169	100	188	TRUE	01/11/2016 19:00	R_puTFO5CLqWO0usN					51.49639893	-0.122406006	anonymous	District General Hospital	500-1000	9	Predominantly medical		Consultant	More than 10 years	Anaesthesia	100-119/beats per min	Rate control	Amiodarone		Supplement electrolytes to a high normal level and anti-arrhythmics	>4.5 mmol/l	1.0-1.2 mmol/l	Other, please specify:	Efficacy	I do not regularly anti-coagulate critically ill patients with new-onset fast AF	I do not use stroke risk scores routinely in critically ill patients with new onset AF to assess the need for anticoagulation	Intravenous High Molecular Weight heparin in therapeutic dose	I do not routinely perform Echocardiography to guide treatment	Yes	Flecainide		No
01/11/2016 19:00	01/11/2016 19:11	IP Address	194.176.105.166	100	670	TRUE	01/11/2016 19:11	R_BsRENG7UhA4Q6Ax					51.41670227	-0.283294678	anonymous	District General Hospital	500-1000	19	Predominantly medical		Consultant	5-10 years	Anaesthesia	Independent of their heart rate I treat all patients who have developed new onset fast AF, even if the blood pressure remains stable	Rhythm control	Amiodarone		Supplement electrolytes to a high normal level and anti-arrhythmics	>4 mmol/l	1.0-1.2 mmol/l	Pharmacodynamic properties		New onset AF within 72 hours	I regularly calculate a risk score (e. g. CHAD2, CHA2DS2-VASc) to assess the need for anti-coagulation	Subcutaneous Low Molecular Weight heparin in therapeutic dose	I regularly perform or request transthoracic echocardiography	Yes	DC cardioversion,Flecainide,Diltiazem,Other anti-arrhythmics (e. g. verapamil, sotalol): Please specify:	Verapamil	No
01/11/2016 19:19	01/11/2016 19:33	IP Address	143.159.0.151	100	883	TRUE	01/11/2016 19:33	R_3KObcEop4xLcseR					53.43330383	-1.350006104	anonymous	District General Hospital	1000-2000	17	Mixed ICU		Consultant	3-5 years	Anaesthesia	120-139/beats per min	Rhythm control	Amiodarone		Supplement electrolytes (magnesium and/or potassium) to a high normal level	>4 mmol/l	1.0-1.2 mmol/l	Pharmacokinetic advantages,Adverse effect profile		I do not regularly anti-coagulate critically ill patients with new-onset fast AF	I do not use stroke risk scores routinely in critically ill patients with new onset AF to assess the need for anticoagulation,Modified risk scores should be developed for critically ill patients with new-onset atrial fibrillation	Intravenous High Molecular Weight heparin in therapeutic dose,Subcutaneous Low Molecular Weight heparin in therapeutic dose,I do not regularly anti-coagulate critically ill patients with new onset fast AF	I do not routinely perform Echocardiography to guide treatment	Yes	DC cardioversion		Yes
01/11/2016 19:54	01/11/2016 20:02	IP Address	82.42.65.242	100	489	TRUE	01/11/2016 20:02	R_prtEMlXpRhqODkJ					55.00469971	-1.472793579	anonymous	District General Hospital	500-1000	9	Mixed ICU		Consultant	5-10 years	Anaesthesia	120-139/beats per min	Rate control	Other anti-arrhythmics (e. g. Verapamil, sotalol): please specify:	Magnesium	Supplement electrolytes to a high normal level and anti-arrhythmics	>4.5 mmol/l	1.0-1.2 mmol/l	Pharmacodynamic properties,Adverse effect profile		New onset AF within 48 hours	I regularly calculate a risk score (e. g. CHAD2, CHA2DS2-VASc) to assess the need for anti-coagulation,Modified risk scores should be developed for critically ill patients with new-onset atrial fibrillation	Subcutaneous Low Molecular Weight heparin in therapeutic dose	I regularly perform or request transthoracic echocardiography	Yes	Amiodarone,Other anti-arrhythmics (e. g. verapamil, sotalol): Please specify:	Magnesium	Yes
01/11/2016 20:12	01/11/2016 20:15	IP Address	62.103.185.74	100	181	TRUE	01/11/2016 20:15	R_3fxVjokMhxeZ592					37.98330688	23.73330688	anonymous	District General Hospital	1000-2000	13	Mixed ICU		Consultant	More than 10 years	Anaesthesia	120-139/beats per min	Rate control	Amiodarone		Supplement electrolytes to a high normal level and anti-arrhythmics	>4.5 mmol/l	1.0-1.2 mmol/l	Other, please specify:	Experience	I do not regularly anti-coagulate critically ill patients with new-onset fast AF	I do not use stroke risk scores routinely in critically ill patients with new onset AF to assess the need for anticoagulation	I do not regularly anti-coagulate critically ill patients with new onset fast AF	I do not routinely perform Echocardiography to guide treatment	Yes	Flecainide,Diltiazem		Yes
01/11/2016 20:39	01/11/2016 20:42	IP Address	86.171.245.242	100	197	TRUE	01/11/2016 20:42	R_XQSQi91QFyHCsTf					51.57629395	0.421707153	anonymous	Teaching Hospital	&lt;500	11	Mixed ICU		Consultant	More than 10 years	Anaesthesia	120-139/beats per min	Rhythm control	Amiodarone		DC cardioversion when anti-arrhythmics and electrolyte replacement fail to achieve rate and/or rhythm control	>4.5 mmol/l	I do not aim for a specific serum magnesium level	Adverse effect profile		New onset AF within 72 hours	Modified risk scores should be developed for critically ill patients with new-onset atrial fibrillation	Subcutaneous Low Molecular Weight heparin in therapeutic dose	I only regularly perform Echocardiography in patients with cardiac history	Yes	Amiodarone		No
01/11/2016 19:33	01/11/2016 20:47	IP Address	81.141.14.122	100	4395	TRUE	01/11/2016 20:47	R_1gdoHqScTs8rNVI					51.5	-0.083297729	anonymous	Tertiary Referral Centre or University Hospital	>2000	79	Specialist ICU (please name specialty):	Mixed & specialist	Consultant	More than 10 years	Anaesthesia	100-119/beats per min	Rhythm control	Amiodarone		Supplement electrolytes to a high normal level and anti-arrhythmics	>4.5 mmol/l	>1.2 mmol/l	Other, please specify:	Efficacy & short term 'unwanted' effect profile	I do not regularly anti-coagulate critically ill patients with new-onset fast AF	Stroke risk scores inaccurately reflect the risk of embolic events in critically ill patients with new-onset atrial fibrillation due to prothrombotic changes associated with critical illness,Modified risk scores should be developed for critically ill patients with new-onset atrial fibrillation	Intravenous High Molecular Weight heparin in therapeutic dose,Subcutaneous Low Molecular Weight heparin in therapeutic dose,I do not regularly anti-coagulate critically ill patients with new onset fast AF	I regularly perform or request transthoracic echocardiography	Yes	Digoxin		No
01/11/2016 21:04	01/11/2016 21:14	IP Address	82.8.204.170	100	627	TRUE	01/11/2016 21:15	R_2wbrwd5zO8JRB1M					52.19999695	0.116699219	anonymous	District General Hospital	500-1000	12	Mixed ICU		Trainee	1-3 years	Anaesthesia	120-139/beats per min	Rate control	Digoxin		Supplement electrolytes to a high normal level and anti-arrhythmics	>4.5 mmol/l	1.0-1.2 mmol/l	Pharmacodynamic properties,Adverse effect profile		I do not regularly anti-coagulate critically ill patients with new-onset fast AF	I do not use stroke risk scores routinely in critically ill patients with new onset AF to assess the need for anticoagulation,Stroke risk scores inaccurately reflect the risk of embolic events in critically ill patients with new-onset atrial fibrillation due to prothrombotic changes associated with critical illness,Modified risk scores should be developed for critically ill patients with new-onse…	Intravenous High Molecular Weight heparin in therapeutic dose,Subcutaneous Low Molecular Weight heparin in therapeutic dose,Use of novel oral anti-coagulants (NOACs)	I do not routinely perform Echocardiography to guide treatment	Yes	Digoxin		Yes
01/11/2016 21:57	01/11/2016 22:04	IP Address	94.5.3.241	100	389	TRUE	01/11/2016 22:04	R_2Pd6tZAtpUHTaef					51.51420593	-0.093093872	anonymous	Tertiary Referral Centre or University Hospital	500-1000	20	Specialist ICU (please name specialty):	Cardiac	Trainee	1-3 years	Intensive Care Medicine only	120-139/beats per min	Rhythm control	Amiodarone		Supplement electrolytes (magnesium and/or potassium) to a high normal level	>4.5 mmol/l	1.0-1.2 mmol/l	Adverse effect profile		New onset AF within 48 hours	Stroke risk scores inaccurately reflect the risk of embolic events in critically ill patients with new-onset atrial fibrillation due to prothrombotic changes associated with critical illness,Modified risk scores should be developed for critically ill patients with new-onset atrial fibrillation	Intravenous High Molecular Weight heparin in therapeutic dose,Subcutaneous Low Molecular Weight heparin in therapeutic dose	I regularly perform or request transthoracic echocardiography	Yes	ß-blocker		Yes
01/11/2016 22:26	01/11/2016 22:32	IP Address	2.123.83.52	100	370	TRUE	01/11/2016 22:32	R_2bPEebmsv2ry3PE					51.3999939	0.050003052	anonymous	District General Hospital	500-1000	18	Predominantly medical		Consultant	More than 10 years	Anaesthesia	100-119/beats per min	Rhythm control	Amiodarone		Supplement electrolytes (magnesium and/or potassium) to a high normal level	>4.5 mmol/l	I do not aim for a specific serum magnesium level	Pharmacodynamic properties		I do not regularly anti-coagulate critically ill patients with new-onset fast AF	I do not use stroke risk scores routinely in critically ill patients with new onset AF to assess the need for anticoagulation	I do not regularly anti-coagulate critically ill patients with new onset fast AF	I do not routinely perform Echocardiography to guide treatment	No	Amiodarone		No
01/11/2016 23:15	01/11/2016 23:22	IP Address	86.159.54.227	100	401	TRUE	01/11/2016 23:22	R_2e2atxRveAlfo6D					51.33050537	-0.270095825	anonymous	Tertiary Referral Centre or University Hospital	1000-2000	18	Specialist ICU (please name specialty):	Neuro-ITU	Consultant	More than 10 years	Anaesthesia	Independent of their heart rate I treat all patients who have developed new onset fast AF, even if the blood pressure remains stable	Rate control	ß-blocker		Supplement electrolytes to a high normal level and DC cardioversion	>4.5 mmol/l	1.0-1.2 mmol/l	Pharmacokinetic advantages		I do not regularly anti-coagulate critically ill patients with new-onset fast AF	I do not use stroke risk scores routinely in critically ill patients with new onset AF to assess the need for anticoagulation	Subcutaneous Low Molecular Weight heparin in therapeutic dose	I regularly perform or request transthoracic echocardiography	Yes	ß-blocker		Yes
02/11/2016 00:18	02/11/2016 00:23	IP Address	81.97.25.32	100	281	TRUE	02/11/2016 00:23	R_ONnifR5bbLfOYM1					52.58329773	-0.25	anonymous	District General Hospital	&lt;500	14	Mixed ICU		Consultant	More than 10 years	Anaesthesia	Independent of their heart rate I treat all patients who have developed new onset fast AF, even if the blood pressure remains stable	Rhythm control	Amiodarone		Supplement electrolytes to a high normal level and anti-arrhythmics	>4.5 mmol/l	1.0-1.2 mmol/l	Pharmacokinetic advantages,Pharmacodynamic properties		I do not regularly anti-coagulate critically ill patients with new-onset fast AF	I do not use stroke risk scores routinely in critically ill patients with new onset AF to assess the need for anticoagulation,Modified risk scores should be developed for critically ill patients with new-onset atrial fibrillation	Intravenous High Molecular Weight heparin in therapeutic dose,I do not regularly anti-coagulate critically ill patients with new onset fast AF	I do not routinely perform Echocardiography to guide treatment	Yes	Amiodarone,DC cardioversion,ß-blocker,Digoxin		Yes
01/11/2016 12:11	02/11/2016 05:50	IP Address	213.205.251.179	100	63539	TRUE	02/11/2016 05:50	R_6nBPg3cKvxFdW6J					51.51420593	-0.093093872	anonymous	Teaching Hospital	&lt;500	4 and 6	Mixed ICU		Consultant	More than 10 years	Anaesthesia	Independent of their heart rate I treat all patients who have developed new onset fast AF, even if the blood pressure remains stable	I have no primary treatment goal in these patients	Amiodarone		Supplement electrolytes to a high normal level and anti-arrhythmics	>4.5 mmol/l	1.0-1.2 mmol/l	Pharmacokinetic advantages,Pharmacodynamic properties		I do not regularly anti-coagulate critically ill patients with new-onset fast AF	I do not use stroke risk scores routinely in critically ill patients with new onset AF to assess the need for anticoagulation	I do not regularly anti-coagulate critically ill patients with new onset fast AF	I do not routinely perform Echocardiography to guide treatment	Yes	DC cardioversion		No
02/11/2016 06:14	02/11/2016 06:20	IP Address	213.205.252.178	100	320	TRUE	02/11/2016 06:20	R_AArXVXISvpqMhCp					52.6000061	-2	anonymous	Tertiary Referral Centre or University Hospital	>2000	78	Specialist ICU (please name specialty):	Burns / Trauma / Neuro	Consultant	5-10 years	Anaesthesia	140-159/beats per min	Rhythm control	Other anti-arrhythmics (e. g. Verapamil, sotalol): please specify:	Magnesium	Supplement electrolytes (magnesium and/or potassium) to a high normal level	>4.5 mmol/l	>1.2 mmol/l	Other, please specify:	Literature	I do not regularly anti-coagulate critically ill patients with new-onset fast AF	I do not use stroke risk scores routinely in critically ill patients with new onset AF to assess the need for anticoagulation	I do not regularly anti-coagulate critically ill patients with new onset fast AF	I regularly perform or request transthoracic echocardiography	Yes	Other anti-arrhythmics (e. g. verapamil, sotalol): Please specify:	Magnesium	Yes
02/11/2016 07:15	02/11/2016 07:18	IP Address	90.214.118.253	100	157	TRUE	02/11/2016 07:18	R_2dWT2wMfgoomgKI					52.19999695	0.116699219	anonymous	Teaching Hospital	1000-2000	20	Mixed ICU		Trainee	5-10 years	Anaesthesia	140-159/beats per min	Rate control	Amiodarone		Supplement electrolytes (magnesium and/or potassium) to a high normal level	>4.5 mmol/l	0.75-1 mmol/l	ICU drug policy,Adverse effect profile		I do not regularly anti-coagulate critically ill patients with new-onset fast AF	I do not use stroke risk scores routinely in critically ill patients with new onset AF to assess the need for anticoagulation,Modified risk scores should be developed for critically ill patients with new-onset atrial fibrillation	Subcutaneous Low Molecular Weight heparin in therapeutic dose,I do not regularly anti-coagulate critically ill patients with new onset fast AF	I do not routinely perform Echocardiography to guide treatment	Yes	Amiodarone,ß-blocker,Digoxin		Yes
02/11/2016 08:06	02/11/2016 08:09	IP Address	86.178.149.203	100	171	TRUE	02/11/2016 08:09	R_3kChZNR7rGYOQ8h					53.36669922	-1.5	anonymous	District General Hospital	1000-2000	15	Mixed ICU		Consultant	More than 10 years	Anaesthesia	120-139/beats per min	Rate control	Amiodarone		Supplement electrolytes to a high normal level and anti-arrhythmics	>4.5 mmol/l	0.75-1 mmol/l	Adverse effect profile		I do not regularly anti-coagulate critically ill patients with new-onset fast AF	I do not use stroke risk scores routinely in critically ill patients with new onset AF to assess the need for anticoagulation	I do not regularly anti-coagulate critically ill patients with new onset fast AF	I regularly perform or request transthoracic echocardiography	Yes	ß-blocker		Yes
02/11/2016 08:41	02/11/2016 08:47	IP Address	188.39.68.2	100	338	TRUE	02/11/2016 08:47	R_1pEX1Y0DyJ1Lovv					50.83329773	-0.149993896	anonymous	Tertiary Referral Centre or University Hospital	>2000	34	Mixed ICU		Consultant	More than 10 years	Anaesthesia	100-119/beats per min	Rate control	Amiodarone		Supplement electrolytes to a high normal level and anti-arrhythmics	>4 mmol/l	1.0-1.2 mmol/l	Availability from hospital pharmacy,Pharmacodynamic properties		I do not regularly anti-coagulate critically ill patients with new-onset fast AF	I do not use stroke risk scores routinely in critically ill patients with new onset AF to assess the need for anticoagulation	Intravenous High Molecular Weight heparin in therapeutic dose,Subcutaneous Low Molecular Weight heparin in therapeutic dose,I do not regularly anti-coagulate critically ill patients with new onset fast AF	I regularly perform or request transthoracic echocardiography	Yes	Amiodarone,DC cardioversion,ß-blocker,Digoxin		Yes
02/11/2016 08:49	02/11/2016 08:55	IP Address	2.125.146.0	100	382	TRUE	02/11/2016 08:55	R_1hQNLNn1bKmuXWp					53.48330688	-1.266693115	anonymous	District General Hospital	500-1000	16	Mixed ICU		Consultant	5-10 years	Anaesthesia	140-159/beats per min	Rhythm control	Amiodarone		Supplement electrolytes to a high normal level and anti-arrhythmics	>4.5 mmol/l	1.0-1.2 mmol/l	ICU drug policy,Pharmacokinetic advantages,Pharmacodynamic properties,Adverse effect profile		I do not regularly anti-coagulate critically ill patients with new-onset fast AF	I do not use stroke risk scores routinely in critically ill patients with new onset AF to assess the need for anticoagulation,Stroke risk scores inaccurately reflect the risk of embolic events in critically ill patients with new-onset atrial fibrillation due to prothrombotic changes associated with critical illness,Modified risk scores should be developed for critically ill patients with new-onse…	Intravenous High Molecular Weight heparin in therapeutic dose,Subcutaneous Low Molecular Weight heparin in therapeutic dose	I do not routinely perform Echocardiography to guide treatment	Yes	Amiodarone,ß-blocker,Digoxin		Yes
02/11/2016 08:49	02/11/2016 08:56	IP Address	90.207.99.68	100	401	TRUE	02/11/2016 08:56	R_3PKNnCqXbMk9ER8					51.83329773	-2.25	anonymous	District General Hospital	1000-2000	14	Mixed ICU		SAS	More than 10 years	Anaesthesia	120-139/beats per min	Rate control	Digoxin		Supplement electrolytes to a high normal level and anti-arrhythmics	>4.5 mmol/l	0.75-1 mmol/l	Availability from hospital pharmacy,ICU drug policy,Pharmacokinetic advantages,Pharmacodynamic properties		I do not regularly anti-coagulate critically ill patients with new-onset fast AF	Modified risk scores should be developed for critically ill patients with new-onset atrial fibrillation	I do not regularly anti-coagulate critically ill patients with new onset fast AF	I do not routinely perform Echocardiography to guide treatment,I only regularly perform Echocardiography in patients with cardiac history	Yes	Amiodarone,ß-blocker,Digoxin		No
02/11/2016 09:13	02/11/2016 09:16	IP Address	164.39.215.34	100	187	TRUE	02/11/2016 09:16	R_6J31DtejZ4PYY8l					53.5	-2.216705322	anonymous	Tertiary Referral Centre or University Hospital	1000-2000	17	Mixed ICU		Consultant	More than 10 years	Anaesthesia	120-139/beats per min	Rate control	Amiodarone		Supplement electrolytes to a high normal level and anti-arrhythmics	>4.5 mmol/l	1.0-1.2 mmol/l	Pharmacokinetic advantages		I do not regularly anti-coagulate critically ill patients with new-onset fast AF	I do not use stroke risk scores routinely in critically ill patients with new onset AF to assess the need for anticoagulation	I do not regularly anti-coagulate critically ill patients with new onset fast AF	I do not routinely perform Echocardiography to guide treatment	No	Amiodarone		No
02/11/2016 09:22	02/11/2016 09:26	IP Address	143.159.213.234	100	259	TRUE	02/11/2016 09:26	R_dhxcx7Hb7BtUEcp					53.34049988	-1.478103638	anonymous	District General Hospital	I do not know	21	Mixed ICU		Trainee	3-5 years	Anaesthesia	140-159/beats per min	Rate control	Amiodarone		Supplement electrolytes (magnesium and/or potassium) to a high normal level	>4.5 mmol/l	1.0-1.2 mmol/l	Availability from hospital pharmacy,Pharmacodynamic properties,Adverse effect profile		New onset AF within 48 hours	Modified risk scores should be developed for critically ill patients with new-onset atrial fibrillation	Intravenous High Molecular Weight heparin in therapeutic dose,Subcutaneous Low Molecular Weight heparin in therapeutic dose	I regularly perform or request transthoracic echocardiography	Yes	Amiodarone		Yes
02/11/2016 10:53	02/11/2016 10:59	IP Address	194.176.105.171	100	349	TRUE	02/11/2016 10:59	R_CeOtOPzoKfolTwZ					52.36669922	-1.25	anonymous	Tertiary Referral Centre or University Hospital	500-1000	23	Mixed ICU		Trainee	3-5 years	Emergency Medicine	100-119/beats per min	Rhythm control	Amiodarone		Supplement electrolytes to a high normal level and anti-arrhythmics	>4.5 mmol/l	1.0-1.2 mmol/l	Pharmacodynamic properties,Adverse effect profile		I do not regularly anti-coagulate critically ill patients with new-onset fast AF	Modified risk scores should be developed for critically ill patients with new-onset atrial fibrillation	Subcutaneous Low Molecular Weight heparin in therapeutic dose	I regularly perform or request transthoracic echocardiography	Yes	Amiodarone,ß-blocker,Flecainide		Yes
02/11/2016 11:16	02/11/2016 11:26	IP Address	87.127.117.192	100	575	TRUE	02/11/2016 11:26	R_2fDQ2dutQr6NigY					51.49639893	-0.122406006	anonymous	District General Hospital	500-1000	16 to 18	Mixed ICU		SAS	More than 10 years	Anaesthesia	120-139/beats per min	Rate control	Amiodarone		Supplement electrolytes (magnesium and/or potassium) to a high normal level	>4 mmol/l	0.75-1 mmol/l	Pharmacokinetic advantages		New onset AF within 48 hours	I do not use stroke risk scores routinely in critically ill patients with new onset AF to assess the need for anticoagulation	Subcutaneous Low Molecular Weight heparin in therapeutic dose	I do not routinely perform Echocardiography to guide treatment	No	Amiodarone		Yes
02/11/2016 11:41	02/11/2016 11:49	IP Address	194.176.105.138	100	490	TRUE	02/11/2016 11:49	R_0ktrdz6xUefEw6x					51.51420593	-0.093093872	anonymous	District General Hospital	500-1000	13	Mixed ICU		Consultant	More than 10 years	Anaesthesia	100-119/beats per min	Rhythm control	Amiodarone		Supplement electrolytes to a high normal level and anti-arrhythmics	>4.5 mmol/l	>1.2 mmol/l	Adverse effect profile,Other, please specify:	Perceived efficacy	I do not regularly anti-coagulate critically ill patients with new-onset fast AF	I do not use stroke risk scores routinely in critically ill patients with new onset AF to assess the need for anticoagulation,Stroke risk scores inaccurately reflect the risk of embolic events in critically ill patients with new-onset atrial fibrillation due to prothrombotic changes associated with critical illness,Stroke risk scores favour anti-coagulation despite a higher risk of bleeding in cr…	I do not regularly anti-coagulate critically ill patients with new onset fast AF	I regularly perform or request transthoracic echocardiography	No	Amiodarone,ß-blocker		No
31/10/2016 16:08	02/11/2016 11:50	IP Address	163.1.192.21	100	157352	TRUE	02/11/2016 11:50	R_1kT5Z6EZodQsTed					51.75	-1.25	anonymous	Tertiary Referral Centre or University Hospital	1000-2000	19	Mixed ICU		Consultant	More than 10 years	Acute medicine	120-139/beats per min	Rate control	Amiodarone		Supplement electrolytes (magnesium and/or potassium) to a high normal level	>4 mmol/l	1.0-1.2 mmol/l	Other, please specify:	evidenceless belief it works better	New onset AF within 24 hours	Modified risk scores should be developed for critically ill patients with new-onset atrial fibrillation	Subcutaneous Low Molecular Weight heparin in therapeutic dose	I do not routinely perform Echocardiography to guide treatment	Yes	Amiodarone,ß-blocker,Digoxin		Yes
02/11/2016 13:44	02/11/2016 13:49	IP Address	159.86.191.19	100	348	TRUE	02/11/2016 13:49	R_2En1SCgLzpuHAhe					51.60139465	-3.344696045	anonymous	Tertiary Referral Centre or University Hospital	I do not know	40	Mixed ICU		Trainee	1-3 years	Acute medicine	140-159/beats per min	Rate control	Amiodarone		Supplement electrolytes to a high normal level and anti-arrhythmics	>4 mmol/l	I do not aim for a specific serum magnesium level	ICU drug policy		New onset AF within 72 hours	I regularly calculate a risk score (e. g. CHAD2, CHA2DS2-VASc) to assess the need for anti-coagulation	Intravenous High Molecular Weight heparin in therapeutic dose,Use of novel oral anti-coagulants (NOACs),Use of warfarin	I regularly perform or request transthoracic echocardiography	Yes	Amiodarone,DC cardioversion,ß-blocker,Diltiazem		Yes
02/11/2016 15:16	02/11/2016 15:19	IP Address	85.255.237.241	100	204	TRUE	02/11/2016 15:19	R_w76gx2vjQ6GWnqp					51.49639893	-0.122406006	anonymous	Tertiary Referral Centre or University Hospital	1000-2000	41	Mixed ICU		Consultant	3-5 years	Anaesthesia	100-119/beats per min	Rate control	Amiodarone		Supplement electrolytes to a high normal level and anti-arrhythmics	>4.5 mmol/l	>1.2 mmol/l	ICU drug policy		I do not regularly anti-coagulate critically ill patients with new-onset fast AF	I regularly calculate a risk score (e. g. CHAD2, CHA2DS2-VASc) to assess the need for anti-coagulation	Subcutaneous Low Molecular Weight heparin in therapeutic dose,Use of warfarin	I regularly perform or request transthoracic echocardiography	Yes	ß-blocker		Yes
02/11/2016 15:56	02/11/2016 16:07	IP Address	194.176.105.139	100	687	TRUE	02/11/2016 16:07	R_3PvgpPKqgvHswXC					51.51420593	-0.093093872	anonymous	District General Hospital	&lt;500	10	Mixed ICU		Consultant	3-5 years	Anaesthesia	Independent of their heart rate I treat all patients who have developed new onset fast AF, even if the blood pressure remains stable	Rhythm control	Amiodarone		Supplement electrolytes to a high normal level and anti-arrhythmics	>5 mmol/l	1.0-1.2 mmol/l	Other, please specify:	Efficacy	I do not regularly anti-coagulate critically ill patients with new-onset fast AF	I do not use stroke risk scores routinely in critically ill patients with new onset AF to assess the need for anticoagulation,Stroke risk scores favour anti-coagulation despite a higher risk of bleeding in critical illness,Modified risk scores should be developed for critically ill patients with new-onset atrial fibrillation	I do not regularly anti-coagulate critically ill patients with new onset fast AF	I only regularly perform Echocardiography in patients with cardiac history	Yes	Amiodarone,ß-blocker		Yes
02/11/2016 16:03	02/11/2016 16:08	IP Address	194.176.105.154	100	262	TRUE	02/11/2016 16:08	R_4YMqD4e1Up9b2ER					51.51420593	-0.093093872	anonymous	Tertiary Referral Centre or University Hospital	1000-2000	19	Mixed ICU		Consultant	More than 10 years	Anaesthesia	100-119/beats per min	Rate control	Amiodarone		Supplement electrolytes (magnesium and/or potassium) to a high normal level	>4.5 mmol/l	1.0-1.2 mmol/l	Pharmacodynamic properties		I do not regularly anti-coagulate critically ill patients with new-onset fast AF	Stroke risk scores favour anti-coagulation despite a higher risk of bleeding in critical illness	I do not regularly anti-coagulate critically ill patients with new onset fast AF	I regularly perform or request transthoracic echocardiography	Yes	Amiodarone,Flecainide,Digoxin		Yes
02/11/2016 16:03	02/11/2016 16:08	IP Address	188.39.68.2	100	348	TRUE	02/11/2016 16:08	R_1DqIqg95UjfgXsV					50.83329773	-0.149993896	anonymous	Teaching Hospital	>2000	39	Mixed ICU		Consultant	5-10 years	Anaesthesia	140-159/beats per min	Rate control	Other anti-arrhythmics (e. g. Verapamil, sotalol): please specify:	magnesium,then amiodarone	Supplement electrolytes to a high normal level and anti-arrhythmics	>4.5 mmol/l	I do not aim for a specific serum magnesium level	Pharmacokinetic advantages		I do not regularly anti-coagulate critically ill patients with new-onset fast AF	I do not use stroke risk scores routinely in critically ill patients with new onset AF to assess the need for anticoagulation,Stroke risk scores inaccurately reflect the risk of embolic events in critically ill patients with new-onset atrial fibrillation due to prothrombotic changes associated with critical illness,Modified risk scores should be developed for critically ill patients with new-onse…	Intravenous High Molecular Weight heparin in therapeutic dose	I do not routinely perform Echocardiography to guide treatment	Yes	Amiodarone,ß-blocker,Digoxin		No
02/11/2016 16:50	02/11/2016 16:55	IP Address	85.115.54.202	100	279	TRUE	02/11/2016 16:55	R_4JDdjzLJuDh0lx3					51.49639893	-0.122406006	anonymous	Tertiary Referral Centre or University Hospital	>2000	44	Mixed ICU		Consultant	5-10 years	Anaesthesia	140-159/beats per min	Rate control	Amiodarone		Supplement electrolytes to a high normal level and anti-arrhythmics	>4.5 mmol/l	>1.2 mmol/l	Pharmacodynamic properties,Adverse effect profile		New onset AF within 24 hours	I regularly calculate a risk score (e. g. CHAD2, CHA2DS2-VASc) to assess the need for anti-coagulation,Stroke risk scores inaccurately reflect the risk of embolic events in critically ill patients with new-onset atrial fibrillation due to prothrombotic changes associated with critical illness,Modified risk scores should be developed for critically ill patients with new-onset atrial fibrillation	Intravenous High Molecular Weight heparin in therapeutic dose	I regularly perform or request transthoracic echocardiography	Yes	ß-blocker		Yes
02/11/2016 17:11	02/11/2016 17:17	IP Address	109.149.217.152	100	327	TRUE	02/11/2016 17:17	R_6nyNDLRYlYspU7X					51.75	-1.25	anonymous	Tertiary Referral Centre or University Hospital	&lt;500	16	Specialist ICU (please name specialty):	Neuro	Trainee	5-10 years	Anaesthesia	Independent of their heart rate I treat all patients who have developed new onset fast AF, even if the blood pressure remains stable	Rhythm control	Amiodarone		Supplement electrolytes to a high normal level and anti-arrhythmics	>4 mmol/l	1.0-1.2 mmol/l	ICU drug policy,Other, please specify:	Familiarity!	New onset AF within 24 hours	I do not use stroke risk scores routinely in critically ill patients with new onset AF to assess the need for anticoagulation,Stroke risk scores inaccurately reflect the risk of embolic events in critically ill patients with new-onset atrial fibrillation due to prothrombotic changes associated with critical illness,Modified risk scores should be developed for critically ill patients with new-onse…	Intravenous High Molecular Weight heparin in therapeutic dose,Subcutaneous Low Molecular Weight heparin in therapeutic dose,I do not regularly anti-coagulate critically ill patients with new onset fast AF	I regularly perform or request transthoracic echocardiography,I regularly perform or request transoesophageal echocardiography	Yes	Amiodarone,DC cardioversion,ß-blocker,Flecainide,Digoxin		No
02/11/2016 17:59	02/11/2016 18:03	IP Address	82.1.9.127	100	201	TRUE	02/11/2016 18:03	R_1N8pFF7XW4YeP61					53.75	-2.483306885	anonymous	District General Hospital	1000-2000	20	Mixed ICU		Consultant	5-10 years	Intensive Care Medicine only	140-159/beats per min	Rate control	ß-blocker		Supplement electrolytes (magnesium and/or potassium) to a high normal level	>4 mmol/l	I do not aim for a specific serum magnesium level	Availability from hospital pharmacy,Pharmacodynamic properties,Adverse effect profile		I do not regularly anti-coagulate critically ill patients with new-onset fast AF	I do not use stroke risk scores routinely in critically ill patients with new onset AF to assess the need for anticoagulation	I do not regularly anti-coagulate critically ill patients with new onset fast AF	I do not routinely perform Echocardiography to guide treatment	Yes	Amiodarone,ß-blocker		Yes
02/11/2016 18:20	02/11/2016 18:27	IP Address	86.177.88.95	100	417	TRUE	02/11/2016 18:27	R_2393IpH9osgDTzR					52.58529663	-1.98399353	anonymous	Teaching Hospital	500-1000	14	Mixed ICU		Consultant	5-10 years	Anaesthesia	140-159/beats per min	Rate control	Amiodarone		Supplement electrolytes to a high normal level and anti-arrhythmics	>4.5 mmol/l	>1.2 mmol/l	Availability from hospital pharmacy,Pharmacokinetic advantages,Pharmacodynamic properties		I do not regularly anti-coagulate critically ill patients with new-onset fast AF	I do not use stroke risk scores routinely in critically ill patients with new onset AF to assess the need for anticoagulation,Stroke risk scores inaccurately reflect the risk of embolic events in critically ill patients with new-onset atrial fibrillation due to prothrombotic changes associated with critical illness,Stroke risk scores favour anti-coagulation despite a higher risk of bleeding in cr…	Subcutaneous Low Molecular Weight heparin in therapeutic dose,I do not regularly anti-coagulate critically ill patients with new onset fast AF	I regularly perform or request transthoracic echocardiography	No	Amiodarone,ß-blocker,Digoxin		No
02/11/2016 19:12	02/11/2016 19:17	IP Address	31.48.84.137	100	313	TRUE	02/11/2016 19:17	R_29uzfEZPSw65n5L					50.8999939	-1.399993896	anonymous	Tertiary Referral Centre or University Hospital	1000-2000	15	Specialist ICU (please name specialty):	Cardiac	Consultant	More than 10 years	Anaesthesia	100-119/beats per min	Rhythm control	Amiodarone		Supplement electrolytes (magnesium and/or potassium) to a high normal level	>4.5 mmol/l	>1.2 mmol/l	Pharmacodynamic properties		New onset AF within 48 hours	I do not use stroke risk scores routinely in critically ill patients with new onset AF to assess the need for anticoagulation	Intravenous High Molecular Weight heparin in therapeutic dose	I regularly perform or request transthoracic echocardiography	Yes	Amiodarone		No
02/11/2016 19:15	02/11/2016 19:18	IP Address	109.176.101.162	100	183	TRUE	02/11/2016 19:18	R_8J6FVhJwwANrPVP					51.02110291	-3.104705811	anonymous	District General Hospital	500-1000	12	Mixed ICU		Consultant	More than 10 years	Anaesthesia	120-139/beats per min	Rate control	Digoxin		Supplement electrolytes (magnesium and/or potassium) to a high normal level	>4.5 mmol/l	1.0-1.2 mmol/l	Adverse effect profile		I do not regularly anti-coagulate critically ill patients with new-onset fast AF	Modified risk scores should be developed for critically ill patients with new-onset atrial fibrillation	I do not regularly anti-coagulate critically ill patients with new onset fast AF	I do not routinely perform Echocardiography to guide treatment	Yes	ß-blocker		Yes
02/11/2016 20:23	02/11/2016 20:27	IP Address	86.18.32.239	100	221	TRUE	02/11/2016 20:27	R_10OgqPbm5oYaFyu					53.69999695	-1.699996948	anonymous	Tertiary Referral Centre or University Hospital	1000-2000	56	Mixed ICU		Consultant	More than 10 years	Anaesthesia	140-159/beats per min	Rate control	Amiodarone		Supplement electrolytes (magnesium and/or potassium) to a high normal level	>4.5 mmol/l	>1.2 mmol/l	Availability from hospital pharmacy		New onset AF within 24 hours	I regularly calculate a risk score (e. g. CHAD2, CHA2DS2-VASc) to assess the need for anti-coagulation	Subcutaneous Low Molecular Weight heparin in therapeutic dose	I regularly perform or request transoesophageal echocardiography	Yes	Amiodarone		Yes
02/11/2016 21:54	02/11/2016 22:00	IP Address	90.210.208.208	100	404	TRUE	02/11/2016 22:00	R_3CC7AUjqoHTFfYi					52.96670532	-1.166702271	anonymous	Tertiary Referral Centre or University Hospital	>2000	41	Mixed ICU		Consultant	5-10 years	Anaesthesia	120-139/beats per min	Rhythm control	Amiodarone		Supplement electrolytes to a high normal level and anti-arrhythmics	>4.5 mmol/l	1.0-1.2 mmol/l	ICU drug policy		I do not regularly anti-coagulate critically ill patients with new-onset fast AF	I do not use stroke risk scores routinely in critically ill patients with new onset AF to assess the need for anticoagulation	I do not regularly anti-coagulate critically ill patients with new onset fast AF	I regularly perform or request transthoracic echocardiography	Yes	DC cardioversion,ß-blocker		No
02/11/2016 22:10	02/11/2016 22:28	IP Address	92.40.249.78	100	1097	TRUE	02/11/2016 22:28	R_2Se77wLoECicuKY					51.49639893	-0.122406006	anonymous	District General Hospital	&lt;500	9	Mixed ICU		Consultant	More than 10 years	Anaesthesia	100-119/beats per min	Rate control	Amiodarone		Supplement electrolytes to a high normal level and anti-arrhythmics	>4.5 mmol/l	1.0-1.2 mmol/l	Pharmacodynamic properties		I do not regularly anti-coagulate critically ill patients with new-onset fast AF	I do not use stroke risk scores routinely in critically ill patients with new onset AF to assess the need for anticoagulation	I do not regularly anti-coagulate critically ill patients with new onset fast AF	I regularly perform or request transthoracic echocardiography	Yes	Amiodarone,ß-blocker,Digoxin		No
03/11/2016 08:16	03/11/2016 08:21	IP Address	86.134.46.216	100	299	TRUE	03/11/2016 08:21	R_2Sozg9E6OHZLstY					51.40859985	-0.042007446	anonymous	District General Hospital	500-1000	18	Mixed ICU		Consultant	5-10 years	Anaesthesia	Independent of their heart rate I treat all patients who have developed new onset fast AF, even if the blood pressure remains stable	Rhythm control	Amiodarone		DC cardioversion when anti-arrhythmics and electrolyte replacement fail to achieve rate and/or rhythm control	>4.5 mmol/l	>1.2 mmol/l	Pharmacodynamic properties,Adverse effect profile		New onset AF within 72 hours	I do not use stroke risk scores routinely in critically ill patients with new onset AF to assess the need for anticoagulation,Stroke risk scores inaccurately reflect the risk of embolic events in critically ill patients with new-onset atrial fibrillation due to prothrombotic changes associated with critical illness,Modified risk scores should be developed for critically ill patients with new-onse…	Intravenous High Molecular Weight heparin in therapeutic dose,Subcutaneous Low Molecular Weight heparin in therapeutic dose	I regularly perform or request transthoracic echocardiography	Yes	Amiodarone,ß-blocker		No
03/11/2016 09:26	03/11/2016 09:46	IP Address	92.20.185.135	100	1176	TRUE	03/11/2016 09:46	R_2CVQRMD6BwOFC8U					50.8999939	-1.399993896	anonymous	Tertiary Referral Centre or University Hospital	>2000	> 100	Predominantly medical		SAS	5-10 years	Intensive Care Medicine only	140-159/beats per min	Rate control	ß-blocker		Supplement electrolytes (magnesium and/or potassium) to a high normal level	>4 mmol/l	>1.2 mmol/l	Pharmacodynamic properties		I do not regularly anti-coagulate critically ill patients with new-onset fast AF	I do not use stroke risk scores routinely in critically ill patients with new onset AF to assess the need for anticoagulation	I do not regularly anti-coagulate critically ill patients with new onset fast AF	I regularly perform or request transthoracic echocardiography	No	DC cardioversion,ß-blocker		Yes
03/11/2016 10:05	03/11/2016 10:12	IP Address	94.175.248.5	100	420	TRUE	03/11/2016 10:12	R_80TtsmL2HAAmbzf					52.67550659	-2.76159668	anonymous	District General Hospital	500-1000	14	Mixed ICU		Consultant	5-10 years	Anaesthesia	100-119/beats per min	Rate control	Amiodarone		Supplement electrolytes to a high normal level and anti-arrhythmics	>4 mmol/l	1.0-1.2 mmol/l	Adverse effect profile		I do not regularly anti-coagulate critically ill patients with new-onset fast AF	I do not use stroke risk scores routinely in critically ill patients with new onset AF to assess the need for anticoagulation,Modified risk scores should be developed for critically ill patients with new-onset atrial fibrillation	I do not regularly anti-coagulate critically ill patients with new onset fast AF	I regularly perform or request transthoracic echocardiography	Yes	Amiodarone,ß-blocker		No
03/11/2016 12:14	03/11/2016 12:22	IP Address	194.176.105.167	100	491	TRUE	03/11/2016 12:22	R_1N3Ui3hEnCjqkBp					51.41670227	-0.283294678	anonymous	District General Hospital	500-1000	15	Mixed ICU		Consultant	More than 10 years	Anaesthesia	100-119/beats per min	Rate control	Amiodarone		DC cardioversion when anti-arrhythmics and electrolyte replacement fail to achieve rate and/or rhythm control	>4 mmol/l	I do not aim for a specific serum magnesium level	Pharmacodynamic properties		I do not regularly anti-coagulate critically ill patients with new-onset fast AF	Stroke risk scores inaccurately reflect the risk of embolic events in critically ill patients with new-onset atrial fibrillation due to prothrombotic changes associated with critical illness,Modified risk scores should be developed for critically ill patients with new-onset atrial fibrillation	Subcutaneous Low Molecular Weight heparin in therapeutic dose	I do not routinely perform Echocardiography to guide treatment	Yes	Amiodarone,DC cardioversion,ß-blocker		No
03/11/2016 19:04	03/11/2016 19:08	IP Address	87.254.64.109	100	215	TRUE	03/11/2016 19:08	R_1FJsSf8oIwXqk02					54.1499939	-4.483306885	anonymous	District General Hospital	&lt;500	6	Mixed ICU		Consultant	More than 10 years	Anaesthesia	120-139/beats per min	Rate control	Amiodarone		Supplement electrolytes to a high normal level and DC cardioversion	>4.5 mmol/l	1.0-1.2 mmol/l	Adverse effect profile		I do not regularly anti-coagulate critically ill patients with new-onset fast AF	I do not use stroke risk scores routinely in critically ill patients with new onset AF to assess the need for anticoagulation	Subcutaneous Low Molecular Weight heparin in therapeutic dose	I regularly perform or request transthoracic echocardiography	No	DC cardioversion,ß-blocker,Digoxin		No
03/11/2016 19:26	03/11/2016 19:29	IP Address	82.132.235.243	100	229	TRUE	03/11/2016 19:29	R_2rAEkLDD6I014TT					51.49639893	-0.122406006	anonymous	Teaching Hospital	1000-2000	24	Mixed ICU		Consultant	More than 10 years	Anaesthesia	120-139/beats per min	Rate control	Amiodarone		Supplement electrolytes (magnesium and/or potassium) to a high normal level	>4.5 mmol/l	>1.2 mmol/l	Pharmacodynamic properties		I do not regularly anti-coagulate critically ill patients with new-onset fast AF	I do not use stroke risk scores routinely in critically ill patients with new onset AF to assess the need for anticoagulation,Stroke risk scores inaccurately reflect the risk of embolic events in critically ill patients with new-onset atrial fibrillation due to prothrombotic changes associated with critical illness	I do not regularly anti-coagulate critically ill patients with new onset fast AF	I regularly perform or request transthoracic echocardiography	Yes	Amiodarone,DC cardioversion,Digoxin		Yes
03/11/2016 22:03	03/11/2016 22:08	IP Address	81.98.84.22	100	334	TRUE	03/11/2016 22:08	R_2uOnZFvilHzsWCw					54.98809814	-1.619400024	anonymous	Tertiary Referral Centre or University Hospital	1000-2000	22	Mixed ICU		Consultant	5-10 years	Anaesthesia	Independent of their heart rate I treat all patients who have developed new onset fast AF, even if the blood pressure remains stable	Rhythm control	Amiodarone		Supplement electrolytes to a high normal level and anti-arrhythmics	>4 mmol/l	1.0-1.2 mmol/l	Pharmacokinetic advantages		New onset AF within 72 hours	I do not use stroke risk scores routinely in critically ill patients with new onset AF to assess the need for anticoagulation,Stroke risk scores inaccurately reflect the risk of embolic events in critically ill patients with new-onset atrial fibrillation due to prothrombotic changes associated with critical illness,Stroke risk scores favour anti-coagulation despite a higher risk of bleeding in cr…	Subcutaneous Low Molecular Weight heparin in therapeutic dose	I regularly perform or request transthoracic echocardiography	Yes	Amiodarone		No
03/11/2016 23:39	03/11/2016 23:44	IP Address	86.8.242.10	100	314	TRUE	03/11/2016 23:44	R_10Iu4Urdhbh3Ybn					51.36999512	0.023300171	anonymous	District General Hospital	500-1000	10	Mixed ICU		Consultant	More than 10 years	Anaesthesia	120-139/beats per min	Rhythm control	Amiodarone		Supplement electrolytes to a high normal level and anti-arrhythmics	>4 mmol/l	1.0-1.2 mmol/l	Pharmacokinetic advantages		I do not regularly anti-coagulate critically ill patients with new-onset fast AF	I do not use stroke risk scores routinely in critically ill patients with new onset AF to assess the need for anticoagulation,Stroke risk scores inaccurately reflect the risk of embolic events in critically ill patients with new-onset atrial fibrillation due to prothrombotic changes associated with critical illness,Modified risk scores should be developed for critically ill patients with new-onse…	I do not regularly anti-coagulate critically ill patients with new onset fast AF	I do not routinely perform Echocardiography to guide treatment,I only regularly perform Echocardiography in patients with cardiac history	No	DC cardioversion		No
04/11/2016 14:43	04/11/2016 14:53	IP Address	81.109.6.245	100	560	TRUE	04/11/2016 14:53	R_2P0e6X7AOb7jtUC					55.77990723	-4.277099609	anonymous	District General Hospital	&lt;500	Flexible but up to 10 Level 3	Mixed ICU		Consultant	More than 10 years	Anaesthesia	120-139/beats per min	Rate control	Amiodarone		Supplement electrolytes (magnesium and/or potassium) to a high normal level	>4 mmol/l	I do not aim for a specific serum magnesium level	ICU drug policy		I do not regularly anti-coagulate critically ill patients with new-onset fast AF	I do not use stroke risk scores routinely in critically ill patients with new onset AF to assess the need for anticoagulation	Intravenous High Molecular Weight heparin in therapeutic dose,Subcutaneous Low Molecular Weight heparin in therapeutic dose,Use of warfarin,I do not regularly anti-coagulate critically ill patients with new onset fast AF	I regularly perform or request transthoracic echocardiography	Yes	Amiodarone		No
04/11/2016 15:22	04/11/2016 15:27	IP Address	82.34.84.216	100	310	TRUE	04/11/2016 15:27	R_yjwBmY3HsctgzqF					53.36669922	-1.5	anonymous	Teaching Hospital	I do not know	30	Mixed ICU		Trainee	3-5 years	Anaesthesia	140-159/beats per min	Rate control	Digoxin		Supplement electrolytes to a high normal level and anti-arrhythmics	>4.5 mmol/l	1.0-1.2 mmol/l	Pharmacokinetic advantages,Pharmacodynamic properties,Adverse effect profile		I do not regularly anti-coagulate critically ill patients with new-onset fast AF	I do not use stroke risk scores routinely in critically ill patients with new onset AF to assess the need for anticoagulation,Stroke risk scores inaccurately reflect the risk of embolic events in critically ill patients with new-onset atrial fibrillation due to prothrombotic changes associated with critical illness,Stroke risk scores favour anti-coagulation despite a higher risk of bleeding in cr…	Intravenous High Molecular Weight heparin in therapeutic dose,Subcutaneous Low Molecular Weight heparin in therapeutic dose	I do not routinely perform Echocardiography to guide treatment	Yes	Digoxin		Yes
04/11/2016 21:59	04/11/2016 22:04	IP Address	51.7.123.229	100	306	TRUE	04/11/2016 22:04	R_21nViowzYgiOtjc					53.50520325	-1.616104126	anonymous	District General Hospital	I do not know	13	Mixed ICU		Consultant	More than 10 years	Anaesthesia	120-139/beats per min	Rate control	Amiodarone		Supplement electrolytes (magnesium and/or potassium) to a high normal level	>4.5 mmol/l	1.0-1.2 mmol/l	ICU drug policy		I do not regularly anti-coagulate critically ill patients with new-onset fast AF	Modified risk scores should be developed for critically ill patients with new-onset atrial fibrillation	Intravenous High Molecular Weight heparin in therapeutic dose,Subcutaneous Low Molecular Weight heparin in therapeutic dose	I do not routinely perform Echocardiography to guide treatment	Yes	Amiodarone		No
05/11/2016 18:00	05/11/2016 18:06	IP Address	77.99.157.93	100	385	TRUE	05/11/2016 18:06	R_1MKzQhjMLYM9etd					55.94290161	-3.285003662	anonymous	Tertiary Referral Centre or University Hospital	500-1000	16	Specialist ICU (please name specialty):	and specialist Regional Neuro/ID/Haematologyand Oncology	Consultant	More than 10 years	Acute medicine	Independent of their heart rate I treat all patients who have developed new onset fast AF, even if the blood pressure remains stable	Rhythm control	Other anti-arrhythmics (e. g. Verapamil, sotalol): please specify:	this answer is for the next question: optimise oxygenation/CO2 and volume resuscitate plus electrolytes/drugs	Supplement electrolytes to a high normal level and anti-arrhythmics	>4.5 mmol/l	0.75-1 mmol/l	Other, please specify:	efficacy and limited hypotensive effect	I do not regularly anti-coagulate critically ill patients with new-onset fast AF	I do not use stroke risk scores routinely in critically ill patients with new onset AF to assess the need for anticoagulation	I do not regularly anti-coagulate critically ill patients with new onset fast AF	I regularly perform or request transthoracic echocardiography	Yes	Amiodarone		No
06/11/2016 12:23	06/11/2016 12:45	IP Address	194.176.105.168	100	1285	TRUE	06/11/2016 12:45	R_0JaXPfwlyEJletv					52.6000061	-2	anonymous	Tertiary Referral Centre or University Hospital	>2000	75	Mixed ICU		Consultant	More than 10 years	Anaesthesia	Independent of their heart rate I treat all patients who have developed new onset fast AF, even if the blood pressure remains stable	Rate control	Amiodarone		Supplement electrolytes to a high normal level and anti-arrhythmics	>4.5 mmol/l	1.0-1.2 mmol/l	Availability from hospital pharmacy,Pharmacokinetic advantages,Adverse effect profile		I do not regularly anti-coagulate critically ill patients with new-onset fast AF	I do not use stroke risk scores routinely in critically ill patients with new onset AF to assess the need for anticoagulation	Intravenous High Molecular Weight heparin in therapeutic dose,Subcutaneous Low Molecular Weight heparin in therapeutic dose	I do not routinely perform Echocardiography to guide treatment	Yes	Amiodarone,DC cardioversion,ß-blocker,Digoxin		Yes
06/11/2016 12:48	06/11/2016 12:53	IP Address	194.176.105.138	100	295	TRUE	06/11/2016 12:53	R_cOogEkTMbAns4f3					52.6000061	-2	anonymous	District General Hospital	500-1000	07-Jul	Mixed ICU		Consultant	More than 10 years	Anaesthesia	120-139/beats per min	Rate control	Amiodarone		Supplement electrolytes to a high normal level and anti-arrhythmics	>4.5 mmol/l	1.0-1.2 mmol/l	ICU drug policy		I do not regularly anti-coagulate critically ill patients with new-onset fast AF	I do not use stroke risk scores routinely in critically ill patients with new onset AF to assess the need for anticoagulation,Stroke risk scores inaccurately reflect the risk of embolic events in critically ill patients with new-onset atrial fibrillation due to prothrombotic changes associated with critical illness,Modified risk scores should be developed for critically ill patients with new-onse…	Intravenous High Molecular Weight heparin in therapeutic dose	I regularly perform or request transthoracic echocardiography	No	Amiodarone,DC cardioversion,ß-blocker		No
06/11/2016 15:20	06/11/2016 15:25	IP Address	86.160.153.39	100	289	TRUE	06/11/2016 15:25	R_2VIKwNBccKIcD5b					51.45019531	-2.650299072	anonymous	Teaching Hospital	1000-2000	24	Mixed ICU		Trainee	1-3 years	Anaesthesia	Independent of their heart rate I treat all patients who have developed new onset fast AF, even if the blood pressure remains stable	Rate control	Amiodarone		Supplement electrolytes to a high normal level and DC cardioversion	>4.5 mmol/l	1.0-1.2 mmol/l	ICU drug policy		I do not regularly anti-coagulate critically ill patients with new-onset fast AF	Stroke risk scores inaccurately reflect the risk of embolic events in critically ill patients with new-onset atrial fibrillation due to prothrombotic changes associated with critical illness,Stroke risk scores favour anti-coagulation despite a higher risk of bleeding in critical illness,Modified risk scores should be developed for critically ill patients with new-onset atrial fibrillation	Intravenous High Molecular Weight heparin in therapeutic dose,Subcutaneous Low Molecular Weight heparin in therapeutic dose,Use of novel oral anti-coagulants (NOACs)	I regularly perform or request transthoracic echocardiography	Yes	Amiodarone		Yes
06/11/2016 17:05	06/11/2016 17:10	IP Address	51.9.70.245	100	318	TRUE	06/11/2016 17:10	R_2905cs3F4k3ugkB					52.19999695	0.116699219	anonymous	District General Hospital	I do not know	10	Mixed ICU		Trainee	1-3 years	Anaesthesia	Independent of their heart rate I treat all patients who have developed new onset fast AF, even if the blood pressure remains stable	Rate control	Amiodarone		DC cardioversion when anti-arrhythmics and electrolyte replacement fail to achieve rate and/or rhythm control	>4 mmol/l	0.75-1 mmol/l	Pharmacokinetic advantages,Pharmacodynamic properties		New onset AF within 72 hours	Stroke risk scores inaccurately reflect the risk of embolic events in critically ill patients with new-onset atrial fibrillation due to prothrombotic changes associated with critical illness,Stroke risk scores favour anti-coagulation despite a higher risk of bleeding in critical illness,Modified risk scores should be developed for critically ill patients with new-onset atrial fibrillation	Intravenous High Molecular Weight heparin in therapeutic dose	I regularly perform or request transthoracic echocardiography	Yes	Amiodarone,DC cardioversion,ß-blocker,Digoxin		No
06/11/2016 20:32	06/11/2016 20:38	IP Address	92.8.159.43	100	346	TRUE	06/11/2016 20:38	R_wRdPmzx7dFoOdmV					51.47360229	-0.091598511	anonymous	District General Hospital	500-1000	11	Predominantly surgical		Trainee	5-10 years	Acute medicine	120-139/beats per min	Rhythm control	Amiodarone		DC cardioversion when anti-arrhythmics and electrolyte replacement fail to achieve rate and/or rhythm control	>4.5 mmol/l	1.0-1.2 mmol/l	Pharmacokinetic advantages,Pharmacodynamic properties		New onset AF within 24 hours	I do not use stroke risk scores routinely in critically ill patients with new onset AF to assess the need for anticoagulation,Stroke risk scores inaccurately reflect the risk of embolic events in critically ill patients with new-onset atrial fibrillation due to prothrombotic changes associated with critical illness,Stroke risk scores favour anti-coagulation despite a higher risk of bleeding in cr…	Subcutaneous Low Molecular Weight heparin in therapeutic dose	I regularly perform or request transthoracic echocardiography	Yes	Amiodarone,DC cardioversion,ß-blocker,Flecainide,Diltiazem		No
07/11/2016 12:07	07/11/2016 12:16	IP Address	194.176.105.161	100	556	TRUE	07/11/2016 12:16	R_5tMwsYGMYDt6QF7					51.46670532	-0.350006104	anonymous	Tertiary Referral Centre or University Hospital	500-1000	13	Specialist ICU (please name specialty):	Neuro	Consultant	More than 10 years	Anaesthesia	Independent of their heart rate I treat all patients who have developed new onset fast AF, even if the blood pressure remains stable	Rhythm control	Amiodarone		Supplement electrolytes to a high normal level and DC cardioversion	>4.5 mmol/l	1.0-1.2 mmol/l	Availability from hospital pharmacy,Other, please specify:	Familiarity	I do not regularly anti-coagulate critically ill patients with new-onset fast AF	Stroke risk scores inaccurately reflect the risk of embolic events in critically ill patients with new-onset atrial fibrillation due to prothrombotic changes associated with critical illness	Subcutaneous Low Molecular Weight heparin in therapeutic dose,I do not regularly anti-coagulate critically ill patients with new onset fast AF	I do not routinely perform Echocardiography to guide treatment	No	Amiodarone,DC cardioversion,ß-blocker		No
07/11/2016 12:19	07/11/2016 12:24	IP Address	77.100.98.30	100	326	TRUE	07/11/2016 12:24	R_24OD9RYQcn1h43I					51.48599243	-2.511001587	anonymous	District General Hospital	500-1000	13	Mixed ICU		Trainee	&lt;1 year	Anaesthesia	120-139/beats per min	Rhythm control	Amiodarone		Supplement electrolytes to a high normal level and anti-arrhythmics	>4 mmol/l	1.0-1.2 mmol/l	ICU drug policy,Pharmacodynamic properties		I do not regularly anti-coagulate critically ill patients with new-onset fast AF	I do not use stroke risk scores routinely in critically ill patients with new onset AF to assess the need for anticoagulation,Stroke risk scores favour anti-coagulation despite a higher risk of bleeding in critical illness,Modified risk scores should be developed for critically ill patients with new-onset atrial fibrillation	Intravenous High Molecular Weight heparin in therapeutic dose,Subcutaneous Low Molecular Weight heparin in therapeutic dose,I do not regularly anti-coagulate critically ill patients with new onset fast AF	I regularly perform or request transthoracic echocardiography	Yes	Amiodarone		Yes
07/11/2016 12:58	07/11/2016 13:13	IP Address	194.176.105.132	100	855	TRUE	07/11/2016 13:13	R_2sd9SD5Sk0IPSGU					51.49639893	-0.122406006	anonymous	Tertiary Referral Centre or University Hospital	1000-2000	28	Mixed ICU		SAS	3-5 years	Anaesthesia	100-119/beats per min	Rate control	ß-blocker		DC cardioversion when anti-arrhythmics and electrolyte replacement fail to achieve rate and/or rhythm control	>4.5 mmol/l	I do not aim for a specific serum magnesium level	Pharmacokinetic advantages,Pharmacodynamic properties,Adverse effect profile		I do not regularly anti-coagulate critically ill patients with new-onset fast AF	I do not use stroke risk scores routinely in critically ill patients with new onset AF to assess the need for anticoagulation	I do not regularly anti-coagulate critically ill patients with new onset fast AF	I regularly perform or request transthoracic echocardiography	Yes	ß-blocker		No
07/11/2016 13:08	07/11/2016 13:13	IP Address	213.219.49.160	100	279	TRUE	07/11/2016 13:13	R_3G9WCWlwEn0TxeA					52.28359985	-1.58140564	anonymous	District General Hospital	500-1000	12	Mixed ICU		Consultant	More than 10 years	Anaesthesia	120-139/beats per min	Rate control	ß-blocker		Supplement electrolytes (magnesium and/or potassium) to a high normal level	>4 mmol/l	1.0-1.2 mmol/l	Availability from hospital pharmacy,Pharmacokinetic advantages,Pharmacodynamic properties,Adverse effect profile		I do not regularly anti-coagulate critically ill patients with new-onset fast AF	I do not use stroke risk scores routinely in critically ill patients with new onset AF to assess the need for anticoagulation,Modified risk scores should be developed for critically ill patients with new-onset atrial fibrillation	I do not regularly anti-coagulate critically ill patients with new onset fast AF	I regularly perform or request transthoracic echocardiography	Yes	Amiodarone,ß-blocker,Diltiazem,Digoxin		No
31/10/2016 15:57	31/10/2016 15:58	IP Address	82.132.246.134	40	72	FALSE	07/11/2016 15:59	R_3ZY8R9ZydSBPvaN							anonymous	Tertiary Referral Centre or University Hospital	>2000	80	Mixed ICU		Trainee	3-5 years	Intensive Care Medicine only
31/10/2016 15:58	31/10/2016 15:58	IP Address	159.86.191.18	12	20	FALSE	07/11/2016 15:59	R_3lt9FR0bEJ10sNd							anonymous
31/10/2016 15:57	31/10/2016 16:00	IP Address	151.226.74.14	40	147	FALSE	07/11/2016 16:00	R_55PQFdsNpg8DXP3							anonymous	District General Hospital	&lt;500	20	Mixed ICU		SAS	More than 10 years	Anaesthesia
31/10/2016 16:01	31/10/2016 16:02	IP Address	31.185.208.70	12	47	FALSE	07/11/2016 16:02	R_OAIBYQsj73KWRTX							anonymous
31/10/2016 16:05	31/10/2016 16:06	IP Address	103.233.122.50	40	95	FALSE	07/11/2016 16:07	R_2rUT320DL7s72NP							anonymous	Teaching Hospital	500-1000	18	Mixed ICU		Trainee	3-5 years	Anaesthesia
31/10/2016 16:06	31/10/2016 16:07	IP Address	37.210.32.109	12	12	FALSE	07/11/2016 16:07	R_3ly82weVebM0wfm							anonymous
31/10/2016 16:07	31/10/2016 16:08	IP Address	212.250.119.203	40	69	FALSE	07/11/2016 16:08	R_2dLXkwTcmxZgXYL							anonymous	District General Hospital	500-1000	6	Mixed ICU		Trainee	3-5 years	Acute medicine
31/10/2016 15:59	31/10/2016 16:10	IP Address	82.0.143.23	40	654	FALSE	07/11/2016 16:10	R_DjjSRUWLOFz1BUB							anonymous	Teaching Hospital	500-1000	9	Mixed ICU		SAS	More than 10 years	Intensive Care Medicine only
31/10/2016 16:09	31/10/2016 16:10	IP Address	2.223.184.58	12	75	FALSE	07/11/2016 16:11	R_2v1Er8bkLOvaqjF							anonymous
31/10/2016 16:11	31/10/2016 16:13	IP Address	163.160.107.179	40	103	FALSE	07/11/2016 16:13	R_1Hc6rWOyn3hotS3							anonymous	Teaching Hospital	1000-2000	15	Mixed ICU		Consultant	More than 10 years	Intensive Care Medicine only
31/10/2016 16:25	31/10/2016 16:25	IP Address	185.69.145.171	12	12	FALSE	07/11/2016 16:26	R_1n9kxQJAV1fhu0q							anonymous
31/10/2016 16:25	31/10/2016 16:26	IP Address	2.223.5.113	12	44	FALSE	07/11/2016 16:26	R_dpaF1b4ttTMa9zz							anonymous
31/10/2016 16:38	31/10/2016 16:39	IP Address	31.87.108.155	40	38	FALSE	07/11/2016 16:39	R_2OZtfTwy0Nk6AxU							anonymous	District General Hospital	&lt;500	9	Mixed ICU		Consultant	More than 10 years	Anaesthesia
31/10/2016 16:40	31/10/2016 16:43	IP Address	62.254.75.96	40	140	FALSE	07/11/2016 16:43	R_TcJx3zbUJukxdmh							anonymous	Teaching Hospital	1000-2000	18	Predominantly surgical		SAS	3-5 years	Surgery
31/10/2016 16:42	31/10/2016 16:43	IP Address	194.176.105.150	12	106	FALSE	07/11/2016 16:43	R_30oBP00L6SPxoou							anonymous
31/10/2016 16:48	31/10/2016 16:50	IP Address	85.255.235.184	40	111	FALSE	07/11/2016 16:51	R_3p9yOLO2yKkiUka							anonymous	District General Hospital	1000-2000	21	Predominantly surgical		Trainee	1-3 years	Anaesthesia
31/10/2016 16:43	31/10/2016 16:54	IP Address	86.173.143.193	12	636	FALSE	07/11/2016 16:55	R_27xIOZH5DDnXSn2							anonymous
31/10/2016 16:54	31/10/2016 16:56	IP Address	92.236.209.29	40	134	FALSE	07/11/2016 16:57	R_1eG0Q5mc6jDN6ay							anonymous	Teaching Hospital	500-1000	12	Mixed ICU		Consultant	1-3 years	Anaesthesia
31/10/2016 17:03	31/10/2016 17:05	IP Address	87.202.7.126	40	113	FALSE	07/11/2016 17:05	R_bJgMHDTQPTmPOg1							anonymous	District General Hospital	500-1000	12	Mixed ICU		Consultant	More than 10 years	Anaesthesia
31/10/2016 17:12	31/10/2016 17:12	IP Address	151.228.161.126	12	8	FALSE	07/11/2016 17:12	R_1AqAeCYA1Nhds0p							anonymous
31/10/2016 17:14	31/10/2016 17:15	IP Address	82.132.219.54	40	42	FALSE	07/11/2016 17:15	R_4IM11lWlbdBv1OV							anonymous	District General Hospital	500-1000	19	Mixed ICU		Trainee	1-3 years	Anaesthesia
31/10/2016 17:18	31/10/2016 17:19	IP Address	86.31.43.167	12	15	FALSE	07/11/2016 17:19	R_3LZLnmzVziqnwRC							anonymous
07/11/2016 17:27	07/11/2016 17:32	IP Address	185.58.164.44	100	294	TRUE	07/11/2016 17:32	R_9SRkLzj1OyRyCZD					55.83009338	-4.25289917	anonymous	Tertiary Referral Centre or University Hospital	1000-2000	20	Mixed ICU		Consultant	More than 10 years	Anaesthesia	120-139/beats per min	Rate control	Amiodarone		Supplement electrolytes to a high normal level and anti-arrhythmics	>4 mmol/l	0.75-1 mmol/l	Adverse effect profile		After starting anti-arrhythmic medication	I do not use stroke risk scores routinely in critically ill patients with new onset AF to assess the need for anticoagulation,Stroke risk scores inaccurately reflect the risk of embolic events in critically ill patients with new-onset atrial fibrillation due to prothrombotic changes associated with critical illness	Subcutaneous Low Molecular Weight heparin in therapeutic dose	I only regularly perform Echocardiography in patients with cardiac history	Yes	Amiodarone,DC cardioversion,ß-blocker		No
31/10/2016 17:38	31/10/2016 17:38	IP Address	90.201.107.202	12	42	FALSE	07/11/2016 17:39	R_3q7goe4ouhKgnv8							anonymous
31/10/2016 17:50	31/10/2016 17:51	IP Address	83.111.108.132	12	19	FALSE	07/11/2016 17:51	R_OxrbWzKszYEQrIt							anonymous
31/10/2016 17:59	31/10/2016 17:59	IP Address	90.207.162.121	12	9	FALSE	07/11/2016 17:59	R_Au1OPEQ2j3SimnT							anonymous
31/10/2016 18:09	31/10/2016 18:10	IP Address	85.255.237.204	40	63	FALSE	07/11/2016 18:10	R_3O1ynjphGWxZS6n							anonymous	Tertiary Referral Centre or University Hospital	&lt;500	4	Specialist ICU (please name specialty):	Burns	Consultant	5-10 years	Anaesthesia
31/10/2016 18:12	31/10/2016 18:13	IP Address	90.199.216.57	40	86	FALSE	07/11/2016 18:14	R_qw6hXw3wkwlo4ff							anonymous	District General Hospital	&lt;500	17	Mixed ICU		Trainee	1-3 years	Anaesthesia
31/10/2016 16:40	31/10/2016 18:17	IP Address	109.156.212.149	40	5812	FALSE	07/11/2016 18:17	R_2rZrwjRYWvvUt5b							anonymous	District General Hospital	&lt;500	6	Mixed ICU		Consultant	More than 10 years	Anaesthesia
31/10/2016 18:33	31/10/2016 18:33	IP Address	82.35.171.192	12	8	FALSE	07/11/2016 18:33	R_ROesEhunzj2FT7b							anonymous
31/10/2016 18:36	31/10/2016 18:37	IP Address	86.154.34.36	12	14	FALSE	07/11/2016 18:37	R_3MhEwC0vDcFTJRp							anonymous
31/10/2016 18:32	31/10/2016 18:38	IP Address	31.115.177.190	40	327	FALSE	07/11/2016 18:38	R_5dn7IXzXlCMcCtj							anonymous	Tertiary Referral Centre or University Hospital	1000-2000	44	Specialist ICU (please name specialty):	neuro trauma	SAS	More than 10 years	Intensive Care Medicine only
31/10/2016 18:50	31/10/2016 18:52	IP Address	86.184.56.88	40	110	FALSE	07/11/2016 18:53	R_YQwiLqLfZDk1tIt							anonymous	Tertiary Referral Centre or University Hospital	1000-2000	16	Specialist ICU (please name specialty):	Cardiology/CT/cancer	Consultant	More than 10 years	Anaesthesia
31/10/2016 18:58	31/10/2016 18:59	IP Address	86.177.4.149	12	52	FALSE	07/11/2016 18:59	R_2y15z7Ib7x9Sga2							anonymous
31/10/2016 19:00	31/10/2016 19:02	IP Address	86.148.108.51	40	106	FALSE	07/11/2016 19:02	R_3JKNwpt7kno6uVS							anonymous	Tertiary Referral Centre or University Hospital	500-1000	16	Mixed ICU		Consultant	More than 10 years	Anaesthesia
31/10/2016 19:05	31/10/2016 19:06	IP Address	217.158.121.130	40	0	FALSE	07/11/2016 19:06	R_2SpELHCUDxAt1ct							anonymous	Tertiary Referral Centre or University Hospital	I do not know	20	Specialist ICU (please name specialty):	Cardiac	Trainee	3-5 years	Anaesthesia
31/10/2016 19:20	31/10/2016 19:20	IP Address	176.27.172.95	12	35	FALSE	07/11/2016 19:20	R_1DC5vgQLYbB9DSV							anonymous
07/11/2016 20:09	07/11/2016 20:14	IP Address	80.193.227.30	100	321	TRUE	07/11/2016 20:14	R_2wNfeRIn7IQy7hW					52.46409607	-2.15020752	anonymous	Tertiary Referral Centre or University Hospital	1000-2000	34	Mixed ICU		SAS	More than 10 years	Anaesthesia	140-159/beats per min	Rate control	Amiodarone		Supplement electrolytes to a high normal level and anti-arrhythmics	>4.5 mmol/l	1.0-1.2 mmol/l	ICU drug policy		I do not regularly anti-coagulate critically ill patients with new-onset fast AF	Modified risk scores should be developed for critically ill patients with new-onset atrial fibrillation	I do not regularly anti-coagulate critically ill patients with new onset fast AF	I do not routinely perform Echocardiography to guide treatment	Yes	Amiodarone,DC cardioversion,ß-blocker		Yes
31/10/2016 20:51	31/10/2016 20:51	IP Address	82.132.227.109	12	19	FALSE	07/11/2016 20:51	R_2SIbHVo3STzn3Vj							anonymous
31/10/2016 21:16	31/10/2016 21:18	IP Address	90.200.152.154	40	117	FALSE	07/11/2016 21:18	R_2fa3tyrFDhIm9LO							anonymous	District General Hospital	1000-2000	21	Mixed ICU		Consultant	5-10 years	Surgery
31/10/2016 16:08	31/10/2016 21:42	IP Address	86.147.19.59	40	20053	FALSE	07/11/2016 21:42	R_3NxIZG48puSkde8							anonymous	District General Hospital	&lt;500	7	Mixed ICU		Consultant	5-10 years	Anaesthesia
31/10/2016 21:50	31/10/2016 21:51	IP Address	143.159.241.20	40	51	FALSE	07/11/2016 21:51	R_3P6JqiZkFTUhTH8							anonymous	Tertiary Referral Centre or University Hospital	>2000	35	Mixed ICU		Trainee	1-3 years	Anaesthesia
31/10/2016 22:52	31/10/2016 22:53	IP Address	84.92.125.246	12	26	FALSE	07/11/2016 22:53	R_1cXJj42jvhJ6u6I							anonymous
31/10/2016 23:39	31/10/2016 23:51	IP Address	101.166.213.63	40	703	FALSE	07/11/2016 23:51	R_3j8MOivZc8lR2Nc							anonymous	Tertiary Referral Centre or University Hospital	I do not know	23	Mixed ICU		Trainee	1-3 years	Emergency Medicine
01/11/2016 00:19	01/11/2016 00:20	IP Address	195.99.42.9	40	56	FALSE	08/11/2016 00:20	R_2sQQEDBhlVZ70Fl							anonymous	Teaching Hospital	500-1000	30	Mixed ICU		Consultant	5-10 years	Anaesthesia
01/11/2016 06:27	01/11/2016 06:28	IP Address	90.220.64.136	40	96	FALSE	08/11/2016 06:29	R_1f32uY8MFVry8ao							anonymous	Tertiary Referral Centre or University Hospital	I do not know	38	Mixed ICU		Trainee	3-5 years	Anaesthesia
01/11/2016 09:52	01/11/2016 09:59	IP Address	160.152.24.77	12	419	FALSE	08/11/2016 09:59	R_1DBAy5L2pNavUzN							anonymous
01/11/2016 10:50	01/11/2016 10:51	IP Address	88.97.76.130	40	78	FALSE	08/11/2016 10:51	R_2zT7LWzK1JtbiLm							anonymous	District General Hospital	1000-2000	25	Mixed ICU		Consultant	More than 10 years	Intensive Care Medicine only
01/11/2016 11:01	01/11/2016 11:01	IP Address	164.39.215.34	40	39	FALSE	08/11/2016 12:01	R_9HPKq0J0wxqkLop							anonymous	Tertiary Referral Centre or University Hospital	1000-2000	32	Mixed ICU		Consultant	More than 10 years	Anaesthesia
01/11/2016 12:01	01/11/2016 12:03	IP Address	159.86.186.99	40	125	FALSE	08/11/2016 12:03	R_2WBSbNdlo4K7a4w							anonymous	District General Hospital	&lt;500	13	Mixed ICU		Consultant	More than 10 years	Anaesthesia
08/11/2016 12:17	08/11/2016 12:23	IP Address	85.255.233.36	100	319	TRUE	08/11/2016 12:23	R_1l4dLNq0D21LegI					51.49639893	-0.122406006	anonymous	District General Hospital	500-1000	11	Mixed ICU		Trainee	3-5 years	Anaesthesia	Independent of their heart rate I treat all patients who have developed new onset fast AF, even if the blood pressure remains stable	Rhythm control	Amiodarone		Supplement electrolytes to a high normal level and anti-arrhythmics	>4.5 mmol/l	1.0-1.2 mmol/l	ICU drug policy,Pharmacokinetic advantages,Adverse effect profile		New onset AF within 48 hours	Stroke risk scores favour anti-coagulation despite a higher risk of bleeding in critical illness,Modified risk scores should be developed for critically ill patients with new-onset atrial fibrillation	Intravenous High Molecular Weight heparin in therapeutic dose,Subcutaneous Low Molecular Weight heparin in therapeutic dose	I only regularly perform Echocardiography in patients with cardiac history	Yes	Amiodarone,ß-blocker,Diltiazem		Yes
08/11/2016 13:09	08/11/2016 13:14	IP Address	62.255.248.2	100	300	TRUE	08/11/2016 13:14	R_3im0XzlY7iHcGrw					53.46629333	-2.13420105	anonymous	Teaching Hospital	1000-2000	16	Mixed ICU		Consultant	More than 10 years	Anaesthesia	140-159/beats per min	I have no primary treatment goal in these patients	Amiodarone		Supplement electrolytes to a high normal level and anti-arrhythmics	>4.5 mmol/l	1.0-1.2 mmol/l	Pharmacodynamic properties		I do not regularly anti-coagulate critically ill patients with new-onset fast AF	I do not use stroke risk scores routinely in critically ill patients with new onset AF to assess the need for anticoagulation,Stroke risk scores inaccurately reflect the risk of embolic events in critically ill patients with new-onset atrial fibrillation due to prothrombotic changes associated with critical illness,Modified risk scores should be developed for critically ill patients with new-onse…	I do not regularly anti-coagulate critically ill patients with new onset fast AF	I regularly perform or request transthoracic echocardiography	Yes	Amiodarone		Yes
01/11/2016 12:52	01/11/2016 13:30	IP Address	188.39.68.2	40	2291	FALSE	08/11/2016 13:30	R_3ikewLtfMDdnunu							anonymous	Tertiary Referral Centre or University Hospital	1000-2000	39	Mixed ICU		Consultant	More than 10 years	Anaesthesia
01/11/2016 16:04	01/11/2016 16:06	IP Address	143.179.8.39	40	90	FALSE	08/11/2016 16:06	R_3wskWXeFfrGMZKV							anonymous	Tertiary Referral Centre or University Hospital	>2000	30	Mixed ICU		Consultant	More than 10 years	Anaesthesia
01/11/2016 16:56	01/11/2016 16:57	IP Address	194.176.105.154	40	65	FALSE	08/11/2016 16:58	R_21HZ48K4ohnvJi4							anonymous	District General Hospital	500-1000	11	Predominantly surgical		Trainee	5-10 years	Acute medicine
01/11/2016 15:26	01/11/2016 16:01	IP Address	194.176.105.138	40	2078	FALSE	08/11/2016 17:01	R_5aNcyH0K3vDOMVT							anonymous	District General Hospital	1000-2000	10	Mixed ICU		Consultant	5-10 years	Anaesthesia
08/11/2016 18:57	08/11/2016 19:02	IP Address	88.105.125.221	100	319	TRUE	08/11/2016 19:02	R_2wj02KBeOyLUTIK					53.38330078	-2.600006104	anonymous	District General Hospital	&lt;500	11	Mixed ICU		Consultant	More than 10 years	Anaesthesia	Independent of their heart rate I treat all patients who have developed new onset fast AF, even if the blood pressure remains stable	Rhythm control	Amiodarone		Supplement electrolytes to a high normal level and anti-arrhythmics	>4.5 mmol/l	0.75-1 mmol/l	Pharmacokinetic advantages,Pharmacodynamic properties		I do not regularly anti-coagulate critically ill patients with new-onset fast AF	I do not use stroke risk scores routinely in critically ill patients with new onset AF to assess the need for anticoagulation	I do not regularly anti-coagulate critically ill patients with new onset fast AF	I regularly perform or request transthoracic echocardiography	Yes	Amiodarone		No
01/11/2016 21:10	01/11/2016 21:10	IP Address	86.169.27.169	12	39	FALSE	08/11/2016 21:11	R_R1URFUgDW8AdOI9							anonymous
01/11/2016 22:44	01/11/2016 22:45	IP Address	1.129.96.47	12	14	FALSE	08/11/2016 22:45	R_27BDCER7WuX2GVu							anonymous
01/11/2016 20:56	01/11/2016 23:47	IP Address	199.172.197.188	40	10271	FALSE	08/11/2016 23:47	R_2V8VLgzyO7iM9eo							anonymous	District General Hospital	&lt;500	8	Mixed ICU		Consultant	More than 10 years	Anaesthesia
02/11/2016 11:06	02/11/2016 11:08	IP Address	152.78.59.128	12	78	FALSE	09/11/2016 11:08	R_2Y5015DMrOMqYHw							anonymous
09/11/2016 14:44	09/11/2016 14:49	IP Address	143.117.173.23	100	282	TRUE	09/11/2016 14:49	R_2uDMvQC9llFnj4M					54.58329773	-5.933303833	anonymous	Tertiary Referral Centre or University Hospital	500-1000	25	Mixed ICU		Consultant	3-5 years	Intensive Care Medicine only	120-139/beats per min	Rhythm control	Amiodarone		Supplement electrolytes to a high normal level and anti-arrhythmics	>3.5mmol/l	0.75-1 mmol/l	Pharmacodynamic properties		New onset AF within 48 hours	Stroke risk scores inaccurately reflect the risk of embolic events in critically ill patients with new-onset atrial fibrillation due to prothrombotic changes associated with critical illness,Stroke risk scores favour anti-coagulation despite a higher risk of bleeding in critical illness,Modified risk scores should be developed for critically ill patients with new-onset atrial fibrillation	Subcutaneous Low Molecular Weight heparin in therapeutic dose	I do not routinely perform Echocardiography to guide treatment	Yes	Amiodarone		No
09/11/2016 11:54	09/11/2016 15:04	IP Address	194.176.105.148	100	11454	TRUE	09/11/2016 15:05	R_2b44qzKWPlH8RHy					52.25	-0.883300781	anonymous	District General Hospital	I do not know	11	Mixed ICU		Consultant	More than 10 years	Anaesthesia	Independent of their heart rate I treat all patients who have developed new onset fast AF, even if the blood pressure remains stable	Rate control	Amiodarone		Supplement electrolytes (magnesium and/or potassium) to a high normal level	>4.5 mmol/l	1.0-1.2 mmol/l	Pharmacodynamic properties		I do not regularly anti-coagulate critically ill patients with new-onset fast AF	I do not use stroke risk scores routinely in critically ill patients with new onset AF to assess the need for anticoagulation,Modified risk scores should be developed for critically ill patients with new-onset atrial fibrillation	Subcutaneous Low Molecular Weight heparin in therapeutic dose,I do not regularly anti-coagulate critically ill patients with new onset fast AF	I do not routinely perform Echocardiography to guide treatment	Yes	ß-blocker		Yes
02/11/2016 16:06	02/11/2016 16:08	IP Address	149.154.199.17	12	108	FALSE	09/11/2016 16:08	R_2TCeLvKbN9S6V2b							anonymous
09/11/2016 22:33	09/11/2016 22:42	IP Address	77.102.2.180	100	559	TRUE	09/11/2016 22:42	R_2Skr2aSWr8QIcZF					52.5	-2.083297729	anonymous	District General Hospital	&lt;500	6	Mixed ICU		Consultant	5-10 years	Anaesthesia	120-139/beats per min	Rate control	Amiodarone		Supplement electrolytes to a high normal level and anti-arrhythmics	>4.5 mmol/l	1.0-1.2 mmol/l	Adverse effect profile		I do not regularly anti-coagulate critically ill patients with new-onset fast AF	I do not use stroke risk scores routinely in critically ill patients with new onset AF to assess the need for anticoagulation,Modified risk scores should be developed for critically ill patients with new-onset atrial fibrillation	I do not regularly anti-coagulate critically ill patients with new onset fast AF	I regularly perform or request transthoracic echocardiography	Yes	DC cardioversion		No
03/11/2016 05:27	03/11/2016 05:33	IP Address	194.176.105.170	40	408	FALSE	10/11/2016 05:33	R_1guP8oQl3Pd9vbg							anonymous	District General Hospital	500-1000	flex accordingly 12 level 3 max	Mixed ICU		SAS	More than 10 years	Intensive Care Medicine only
03/11/2016 07:57	03/11/2016 07:59	IP Address	86.131.204.241	12	94	FALSE	10/11/2016 07:59	R_2AQLA6yYhWkHfWr							anonymous
10/11/2016 13:53	10/11/2016 13:57	IP Address	194.176.105.154	100	217	TRUE	10/11/2016 13:57	R_3l24uoex3WEXASV					51.49639893	-0.122406006	anonymous	Tertiary Referral Centre or University Hospital	1000-2000	31	Predominantly surgical		Consultant	More than 10 years	Anaesthesia	100-119/beats per min	Rate control	ß-blocker		Supplement electrolytes to a high normal level and anti-arrhythmics	>4 mmol/l	1.0-1.2 mmol/l	Availability from hospital pharmacy,ICU drug policy		New onset AF within 48 hours	I do not use stroke risk scores routinely in critically ill patients with new onset AF to assess the need for anticoagulation	Subcutaneous Low Molecular Weight heparin in therapeutic dose	I do not routinely perform Echocardiography to guide treatment	No	Amiodarone,DC cardioversion,ß-blocker		No
10/11/2016 17:14	10/11/2016 17:26	IP Address	86.10.232.151	100	740	TRUE	10/11/2016 17:26	R_tPrt4Ny6L9v0GgV					51.45779419	-3.343597412	anonymous	Tertiary Referral Centre or University Hospital	1000-2000	28	Mixed ICU		Consultant	More than 10 years	Anaesthesia	100-119/beats per min	Rate control	Amiodarone		Supplement electrolytes (magnesium and/or potassium) to a high normal level	>4 mmol/l	I do not aim for a specific serum magnesium level	Pharmacokinetic advantages,Pharmacodynamic properties		I do not regularly anti-coagulate critically ill patients with new-onset fast AF	Stroke risk scores favour anti-coagulation despite a higher risk of bleeding in critical illness,Modified risk scores should be developed for critically ill patients with new-onset atrial fibrillation	I do not regularly anti-coagulate critically ill patients with new onset fast AF	I only regularly perform Echocardiography in patients with cardiac history	No	DC cardioversion,ß-blocker		Yes
06/11/2016 11:52	06/11/2016 11:52	IP Address	86.146.6.73	12	17	FALSE	13/11/2016 11:52	R_3MMZk5IfRN2b0pf							anonymous
13/11/2016 20:25	13/11/2016 20:29	IP Address	109.145.101.169	100	258	TRUE	13/11/2016 20:29	R_3PdAr0uXBoZ26bG					51.58329773	-0.383300781	anonymous	District General Hospital	500-1000	12	Predominantly surgical		Consultant	More than 10 years	Anaesthesia	120-139/beats per min	Rate control	Amiodarone		Supplement electrolytes (magnesium and/or potassium) to a high normal level	>4.5 mmol/l	1.0-1.2 mmol/l	ICU drug policy		I do not regularly anti-coagulate critically ill patients with new-onset fast AF	I do not use stroke risk scores routinely in critically ill patients with new onset AF to assess the need for anticoagulation	Subcutaneous Low Molecular Weight heparin in therapeutic dose,Use of novel oral anti-coagulants (NOACs)	I do not routinely perform Echocardiography to guide treatment	No	Amiodarone		No
13/11/2016 21:28	13/11/2016 21:33	IP Address	86.146.81.54	100	328	TRUE	13/11/2016 21:33	R_uePgVBUtoyKQ6fn					55.00320435	-1.633895874	anonymous	Tertiary Referral Centre or University Hospital	1000-2000	22	Predominantly surgical		Consultant	5-10 years	Anaesthesia	Independent of their heart rate I treat all patients who have developed new onset fast AF, even if the blood pressure remains stable	Rate control	Amiodarone		DC cardioversion when anti-arrhythmics and electrolyte replacement fail to achieve rate and/or rhythm control	>4.5 mmol/l	1.0-1.2 mmol/l	Pharmacodynamic properties		I do not regularly anti-coagulate critically ill patients with new-onset fast AF	I do not use stroke risk scores routinely in critically ill patients with new onset AF to assess the need for anticoagulation	Subcutaneous Low Molecular Weight heparin in therapeutic dose,I do not regularly anti-coagulate critically ill patients with new onset fast AF	I do not routinely perform Echocardiography to guide treatment	Yes	Amiodarone		Yes
14/11/2016 08:11	14/11/2016 08:15	IP Address	194.176.105.157	100	281	TRUE	14/11/2016 08:15	R_5AehCCkutXIQrJP					51.32640076	-0.101104736	anonymous	District General Hospital	500-1000	16	Mixed ICU		Consultant	More than 10 years	Anaesthesia	120-139/beats per min	Rhythm control	Amiodarone		Supplement electrolytes (magnesium and/or potassium) to a high normal level	>4.5 mmol/l	1.0-1.2 mmol/l	Availability from hospital pharmacy,ICU drug policy,Pharmacokinetic advantages,Pharmacodynamic properties		I do not regularly anti-coagulate critically ill patients with new-onset fast AF	I regularly calculate a risk score (e. g. CHAD2, CHA2DS2-VASc) to assess the need for anti-coagulation,Stroke risk scores inaccurately reflect the risk of embolic events in critically ill patients with new-onset atrial fibrillation due to prothrombotic changes associated with critical illness,Modified risk scores should be developed for critically ill patients with new-onset atrial fibrillation	I do not regularly anti-coagulate critically ill patients with new onset fast AF	I regularly perform or request transthoracic echocardiography	Yes	Amiodarone		Yes
07/11/2016 15:35	07/11/2016 15:35	IP Address	213.205.198.107	12	10	FALSE	14/11/2016 15:35	R_3nUilGa6EzrsMci							anonymous
08/11/2016 10:19	08/11/2016 10:21	IP Address	194.176.105.152	40	150	FALSE	15/11/2016 10:21	R_2R1ApXjmdkjCTvk							anonymous	Tertiary Referral Centre or University Hospital	500-1000	12	Specialist ICU (please name specialty):	Cardiothoracic	Consultant	More than 10 years	Anaesthesia
15/11/2016 20:38	15/11/2016 20:46	IP Address	2.30.245.216	100	506	TRUE	15/11/2016 20:46	R_3JCHA9sEOUjCMFz					54.98809814	-1.619400024	anonymous	Tertiary Referral Centre or University Hospital	500-1000	20	Mixed ICU		Consultant	5-10 years	Anaesthesia	140-159/beats per min	Rate control	Amiodarone		DC cardioversion when anti-arrhythmics and electrolyte replacement fail to achieve rate and/or rhythm control	>4.5 mmol/l	>1.2 mmol/l	Availability from hospital pharmacy,ICU drug policy,Cost,Pharmacokinetic advantages,Pharmacodynamic properties,Adverse effect profile,Other, please specify:	Simplicity of administration	I do not regularly anti-coagulate critically ill patients with new-onset fast AF	I do not use stroke risk scores routinely in critically ill patients with new onset AF to assess the need for anticoagulation,Stroke risk scores inaccurately reflect the risk of embolic events in critically ill patients with new-onset atrial fibrillation due to prothrombotic changes associated with critical illness,Stroke risk scores favour anti-coagulation despite a higher risk of bleeding in cr…	Intravenous High Molecular Weight heparin in therapeutic dose,Subcutaneous Low Molecular Weight heparin in therapeutic dose,Use of novel oral anti-coagulants (NOACs),I do not regularly anti-coagulate critically ill patients with new onset fast AF	I regularly perform or request transthoracic echocardiography	Yes	Amiodarone,DC cardioversion,ß-blocker,Digoxin,Other anti-arrhythmics (e. g. verapamil, sotalol): Please specify:	Magnesium	Yes
16/11/2016 15:23	16/11/2016 15:33	IP Address	194.176.105.161	100	558	TRUE	16/11/2016 15:33	R_1OqcdI3Kv2w6V07					51.53329468	-0.100006104	anonymous	Teaching Hospital	1000-2000	25	Mixed ICU		Consultant	More than 10 years	Anaesthesia	100-119/beats per min	Rate control	Amiodarone		Supplement electrolytes to a high normal level and anti-arrhythmics	>4.5 mmol/l	1.0-1.2 mmol/l	ICU drug policy,Pharmacodynamic properties,Adverse effect profile		I do not regularly anti-coagulate critically ill patients with new-onset fast AF	I do not use stroke risk scores routinely in critically ill patients with new onset AF to assess the need for anticoagulation	I do not regularly anti-coagulate critically ill patients with new onset fast AF	I regularly perform or request transthoracic echocardiography	Yes	ß-blocker		No
24/11/2016 00:26	24/11/2016 00:30	IP Address	185.69.144.40	100	252	TRUE	24/11/2016 00:30	R_d3WsEMxtCQdXVcd					51.49639893	-0.122406006	anonymous	District General Hospital	1000-2000	11	Mixed ICU		SAS	More than 10 years	Intensive Care Medicine only	120-139/beats per min	Rate control	Amiodarone		Supplement electrolytes (magnesium and/or potassium) to a high normal level	>4.5 mmol/l	>1.2 mmol/l	Pharmacokinetic advantages		New onset AF within 24 hours	Modified risk scores should be developed for critically ill patients with new-onset atrial fibrillation	Subcutaneous Low Molecular Weight heparin in therapeutic dose	I do not routinely perform Echocardiography to guide treatment	No	Amiodarone		No
24/11/2016 17:26	24/11/2016 17:31	IP Address	194.176.105.144	100	264	TRUE	24/11/2016 17:31	R_1LA93hheryypzvY					51.49639893	-0.122406006	anonymous	District General Hospital	500-1000	11	Mixed ICU		Consultant	5-10 years	Anaesthesia	140-159/beats per min	Rate control	Amiodarone		Supplement electrolytes to a high normal level and anti-arrhythmics	>4.5 mmol/l	1.0-1.2 mmol/l	ICU drug policy		I do not regularly anti-coagulate critically ill patients with new-onset fast AF	I do not use stroke risk scores routinely in critically ill patients with new onset AF to assess the need for anticoagulation,Stroke risk scores inaccurately reflect the risk of embolic events in critically ill patients with new-onset atrial fibrillation due to prothrombotic changes associated with critical illness	I do not regularly anti-coagulate critically ill patients with new onset fast AF	I do not routinely perform Echocardiography to guide treatment	Yes	ß-blocker		Yes
26/11/2016 15:38	26/11/2016 15:46	IP Address	176.26.156.251	100	506	TRUE	26/11/2016 15:46	R_eX8Mov4bcy3Ceo9					52.19999695	-2.199996948	anonymous	Tertiary Referral Centre or University Hospital	500-1000	26	Mixed ICU		Consultant	5-10 years	Anaesthesia	140-159/beats per min	Rate control	Amiodarone		Supplement electrolytes to a high normal level and anti-arrhythmics	>4 mmol/l	1.0-1.2 mmol/l	Pharmacodynamic properties		I do not regularly anti-coagulate critically ill patients with new-onset fast AF	I do not use stroke risk scores routinely in critically ill patients with new onset AF to assess the need for anticoagulation,Stroke risk scores favour anti-coagulation despite a higher risk of bleeding in critical illness,Modified risk scores should be developed for critically ill patients with new-onset atrial fibrillation	Subcutaneous Low Molecular Weight heparin in therapeutic dose,I do not regularly anti-coagulate critically ill patients with new onset fast AF	I do not routinely perform Echocardiography to guide treatment	Yes	ß-blocker		Yes
21/11/2016 11:13	21/11/2016 12:50	IP Address	89.197.125.47	12	5804	FALSE	28/11/2016 12:50	R_qUgV5HEdZ8PSxvb							anonymous
07/12/2016 16:06	07/12/2016 16:10	IP Address	62.254.108.117	100	257	TRUE	07/12/2016 16:11	R_2pXzY9CuuxVyFuV					52.6000061	-2	anonymous	District General Hospital	&lt;500	13	Mixed ICU		Consultant	More than 10 years	Anaesthesia	120-139/beats per min	Rhythm control	Amiodarone		Supplement electrolytes to a high normal level and anti-arrhythmics	>4.5 mmol/l	1.0-1.2 mmol/l	Other, please specify:	rhytm rather than rate control	I do not regularly anti-coagulate critically ill patients with new-onset fast AF	I do not use stroke risk scores routinely in critically ill patients with new onset AF to assess the need for anticoagulation,Modified risk scores should be developed for critically ill patients with new-onset atrial fibrillation	Intravenous High Molecular Weight heparin in therapeutic dose,Subcutaneous Low Molecular Weight heparin in therapeutic dose,I do not regularly anti-coagulate critically ill patients with new onset fast AF	I regularly perform or request transthoracic echocardiography	Yes	Amiodarone		No
15/12/2016 07:44	15/12/2016 07:49	IP Address	82.132.241.14	100	256	TRUE	15/12/2016 07:49	R_DqMMY62y7HFWJ69					51.49639893	-0.122406006	anonymous	Teaching Hospital	500-1000	18	Mixed ICU		Consultant	More than 10 years	Anaesthesia	120-139/beats per min	Rhythm control	Amiodarone		Supplement electrolytes to a high normal level and anti-arrhythmics	>4.5 mmol/l	1.0-1.2 mmol/l	Pharmacodynamic properties		New onset AF within 48 hours	I do not use stroke risk scores routinely in critically ill patients with new onset AF to assess the need for anticoagulation	Intravenous High Molecular Weight heparin in therapeutic dose,Subcutaneous Low Molecular Weight heparin in therapeutic dose	I do not routinely perform Echocardiography to guide treatment	Yes	Amiodarone,ß-blocker		No
